# Supplementary material for: Parsing the Regulatory Network between Small RNAs and Target Genes in Ethylene Pathway in Tomato
Source: Front Plant Sci. 2017 Apr 11;8:527. doi: 10.3389/fpls.2017.00527 (PMC5387102; doi:10.3389/fpls.2017.00527)
Supplement: Supplementary Table S1 — Known miRNAs identified in tomato. [file Table1.XLSX]

## Sheet: Sheet1
miRNA family	miRNA name	mature sequence	Length	CK1	CK2	F1	F2	R1	R2
miR156	miR156a	uugacagaagauagagagcac	21	40	57	17	16	17	25
	miR156b	uugacagaagauagagagcac	21	40	57	17	16	15	25
	miR156c	uugacagaagauagagagcac	21	40	57	17	16	15	25
	miR156d-5p	ugacagaagagagugagcac	20	12	39	2	5	14	18
	miR156d-3p	gcucacugcucuaucugucacc	22	0	1	1	2	2	0
	miR156e-5p	ugauagaagagagugagcac	20	13	24	8	7	13	23
	miR156e-3p	gcuuacucucuaucugucacc	21	2	1	0	1	2	2
miR159	miR159	uuuggauugaagggagcucua	21	47164	137626	37518	35940	30899	36514
miR160	miR160a	ugccuggcucccuguaugcca	21	22	75	14	30	24	26
miR162	miR162	ucgauaaaccucugcauccag	21	38312	120825	29620	43179	76958	68412
miR164	miR164a-5p	uggagaagcagggcacgugca	21	2309	9238	1984	2176	1719	1679
	miR164a-3p	caugugccuguuuuccccauc	21	213	484	179	310	351	221
	miR164b-5p	uggagaagcagggcacgugca	21	2224	8922	1925	2100	1644	1626
	miR164b-3p	cacguguucuccuucuccaac	21	0	0	2	1	1	0
miR166	miR166a	ucggaccaggcuucauucccc	21	18626	72058	10635	17522	23315	29542
	miR166b	ucggaccaggcuucauucccc	21	17003	65300	9478	15778	21203	26972
	miR166c-5p	gggauguugucuggcucgaca	21	331	261	468	887	370	623
	miR166c-3p	ucggaccaggcuucauuccuc	21	1803	4187	2307	3415	2012	2684
miR167	miR167a	ugaagcugccagcaugaucua	21	11	32	9	13	11	23
	miR167b-5p	uaaagcugccagcaugaucugg	22	108	216	58	69	83	85
	miR167b-3p	aggucaucuagcagcuucaau	21	8	23	6	8	4	6
miR168	miR168a-5p	ucgcuuggugcaggucgggac	21	668	1984	752	897	680	816
	miR168a-3p	ccugccuugcaucaacugaau	21	457	926	365	473	286	460
	miR168b-5p	ucgcuuggugcaggucgggac	21	677	2008	768	915	700	845
	miR168b-3p	cccgccuugcaucaacugaau	21	521	951	471	695	435	661
miR169	miR169a	cagccaaggaugacuugccgg	21	2	0	0	0	0	0
	miR169b	uagccaaggaugacuugccug	21	1	0	0	0	0	0
	miR169e-3p	uggcaagcaucuuuggcgacu	21	0	1	1	0	0	0
miR171	miR171a	ugauugagccgugccaauauc	21	4	3	2	2	0	1
	miR171b	uugagccgugccaauaucacg	21	4	6	0	1	2	0
	miR171c	uauuggugcgguucaaugaga	21	0	1	2	0	0	1
	miR171c-5p	agauauugugguagaguuugacgu	24	59	67	49	81	84	77
	miR171d	uugagccgcgccaauaucac	20	2	3	0	0	3	8
	miR171e	uugagccgcgucaauaucucu	21	239	798	151	201	317	355
miR172	miR172a	agaaucuugaugaugcugcau	21	165	208	73	117	68	140
	miR172a	agaaucuugaugaugcugcag	21	45	55	18	18	12	32
	miR172b	agaaucuugaugaugcugcau	21	165	208	73	117	68	140
miR319	miR319a	uuggacugaaggguuuccuuc	21	3391	7107	4491	4747	1097	1895
	miR319a	auuggacugaagggagcuccu	21	42	75	29	27	23	50
	miR319a	cuuggacugaagggagcucc	20	11	38	13	11	6	15
	miR319b	uuggacugaagggagcucccu	21	63	86	36	41	39	98
	miR319c-5p	agagcuuccuucagcccacuc	21	0	0	0	1	1	1
	miR319c-3p	uuggacugaagggagcuccuu	21	499	596	214	207	189	300
miR390	miR390a-5p	aagcucaggagggauagcacc	21	29	45	25	21	37	62
	miR390a-3p	cgcuauccauccugaguuuua	21	17	26	12	7	14	17
	miR390b-5p	aagcucaggagggauagcgcc	21	9	9	5	2	7	7
	miR390b-3p	cgcuauccauccugaguuuca	21	3	5	0	1	1	5
miR394	miR394-5p	uuggcauucuguccaccucc	20	42	126	45	80	46	47
	miR394-3p	aggugggcauacugucaaca	20	1	2	0	1	0	0
miR395	miR395a	cugaaguguuugggggaacucc	22	4	16	8	12	29	32
	miR395b	cugaaguguuugggggaacucc	22	12	25	8	27	30	38
miR396	miR396a-5p	uuccacagcuuucuugaacug	21	7407	15360	6392	8995	9093	8445
	miR396a-3p	guucaauaaagcugugggaag	21	1236	3738	1081	1440	1092	1362
	miR396a-3p	guucaauaggauuaagacacgugu	24	1716	1043	1058	1875	1507	1681
	miR396b	uuccacagcuuucuugaacuu	21	5962	12773	6930	8772	11858	9760
miR397	miR397	auugagugcagcguugauga	20	1	1	0	0	1	1
miR399	miR399	ugccaaaggagaguugcccua	21	15	52	0	0	4	1
	miR399a	ugccaaaggagagcugcccug	21	26	123	1	2	6	6
	miR399a	cgccaaaggagagcugcccug	21	95	347	0	1	17	12
miR403	miR403-5p	cguuugugcgugaaucuaaca	21	54	36	37	66	54	50
	miR403-3p	cuagauucacgcacaagcucg	21	323	729	204	289	295	336
miR477	miR477-5p	ugucucucccucaagggcucc	21	1	11	2	2	7	9
	miR477-3p	aguucuuguagggugagacaac	22	0	5	4	2	8	10
miR482	miR482a	uuuccaauuccacccauuccua	22	1347	5575	1119	942	925	1702
	miR482b	uuuccaauuccacccauuccua	22	2209	8947	1905	1671	1688	2122
	miR482c	ucuugccaauaccgcccauucc	22	465	1598	328	428	456	573
	miR482d-5p	ggagugggugggauggaaaaa	21	6	7	4	3	2	8
	miR482d-3p	uuuccuauuccacccaugccaa	22	254	930	213	360	272	403
	miR482e-5p	ugugggugggguggaaagauu	21	87	208	78	85	66	95
	miR482e-3p	ucuuuccuacuccucccauacc	22	7182	23998	4563	5055	5716	6647
miR1916	miR1916	auuucacuuagacaccucaa	20	13	17	14	22	29	24
miR1917	miR1917	auuaauaaagagugcuaaagu	21	2	3	5	4	4	0
miR1918	miR1918	uguuggugagaguucgauucuc	22	5	6	3	12	5	10
miR1919	miR1919a	acgagagucaucugugacagg	21	123	219	162	227	151	206
	miR1919b	acgagagucaucugugacagg	21	123	219	162	227	150	206
	miR1919c-5p	ugucgcagaugacuuucgccc	21	462	1617	463	597	458	613
	miR1919c-3p	acgagagucaucugugacagg	21	123	219	162	227	150	206
miR4376	miR4376	acgcaggagagaugaugcugga	22	39	155	28	39	30	41
miR5300	miR5300	uccccaguccaggcauuccaac	22	286	1181	218	195	376	382
miR5302	miR5302b-5p	ugaaaugcuauaguuggaaagu	22	1	0	1	0	0	0
miR5303	miR5303	ugaaaugcuauaguuggaaagu	21	7	13	3	11	11	8
miR5304	miR5304	ucaaugcuacauacucauccc	21	11	24	10	8	3	13
miR6022	miR6022	uggaagggagaauauccagga	21	33550	47059	25890	21956	12802	14747
miR6023	miR6023	uuccaugaaagaguuuuuggau	22	10	4	2	2	7	5
miR6024	miR6024	uuuuagcaagaguuguuuuacc	22	317	309	169	210	120	165
miR6026	miR6026	uucuuggcuagaguuguauugc	22	663	1313	391	500	380	451
miR6027	miR6027-5p	auggguagcacaaggauuaaug	22	710	2162	858	571	880	1047
	miR6027-3p	ugaauccuucggcuauccauaa	22	354	1297	304	417	421	508
miR9469	miR9469-5p	ccacauaagaagaccgaauuc	21	1	1	0	0	0	2
	miR9469-3p	auucggucuucuuauguggac	21	1	1	1	1	0	0
miR9470	miR9470-5p	ugaaauccaugagccuaaacu	21	42	53	26	32	47	74
	miR9470-3p	uuuggcucauggauuuuagc	20	3963	6539	3758	4858	3006	3725
miR9471	miR9471a-5p	caggugcucacucagcuaaua	21	17	18	33	33	35	37
	miR9471a-3p	uuggcugagugagcaucacgg	21	15934	45702	18687	23626	12808	18951
	miR9471b-5p	gaggugcucacucagcuaaua	21	3	4	5	13	3	7
	miR9471b-3p	uuggcugagugagcaucacug	21	22323	43904	22020	31542	22500	30294
miR9472	miR9472-5p	uuucaguagacguugugaaua	21	4670	3547	3768	4224	3384	4350
	miR9472-3p	uucacaaucucugcugaaaaa	21	3	7	0	2	1	0
miR9473	miR9473-5p	uggcuguaaaucuaaacucgu	21	340	861	367	423	277	366
	miR9473-3p	aaacgaguucagauuuacagc	21	0	1	1	1	0	0
miR9474	miR9474-5p	uguagaagucaugaauaaaaug	22	2	0	0	1	2	0
	miR9474-3p	uuuuguucgcagauacuacagu	22	0	3	1	0	0	0
miR9475	miR9475-5p	aacgaucucuacauuguaggc	21	1908	2170	1599	2150	910	1693
	miR9475-3p	cuacaauguagagaucguuuu	21	34	38	23	38	31	22
miR9476	miR9476-5p	ucuaguccugcaucuuuuuuu	21	4	7	2	5	4	9
	miR9476-3p	aaaaagaugcaggacuagacc	21	98	162	69	63	82	108
miR9477	miR9477-5p	uauccguuguucccuuuuccuacc	24	3	4	2	0	2	1
	miR9477-3p	uugggaaagggaacaacugauagu	24	0	1	1	1	1	1
miR9478	miR9478-5p	gcuuaaauauguagaucgaacu	22	0	0	1	1	0	1
	miR9478-3p	uucgaugacauauuugagccu	21	18	39	12	20	21	19
miR9479	miR9479-5p	uccaguccucuacccuucucca	22	0	1	0	0	3	2
	miR9479-3p	gagaaugguagagggucggacc	22	1	5	0	4	3	4
