# Supplementary material for: Parsing the Regulatory Network between Small RNAs and Target Genes in Ethylene Pathway in Tomato
Source: Front Plant Sci. 2017 Apr 11;8:527. doi: 10.3389/fpls.2017.00527 (PMC5387102; doi:10.3389/fpls.2017.00527)
Supplement: Supplementary Table S2 — Less conserved miRNAs identified in tomato. [file Table2.XLS]

## Sheet: Sheet1
miRNA family	miRNA name	Length	Sequence	CK1	CK2	F1	F2	R1	R2
miR7	miR7-3p	24	gaaccaucugaacauuuuuugcuu	544	308	380	609	730	772
miR54	miR54-5p	24	uggauauguuggaacuuaaaggcc	53	81	39	71	64	97
miR87	miR87d-5p	24	uaugucuuuuaacuuugggugugc	96	94	77	80	150	91
miR95	miR95-5p	24	ucaauaaacuuguaguuguacuuu	152	94	116	125	45	64
miR187	miR187-3p	23	acgugucucggaaacaauuucuu	94	58	45	83	71	68
miR255	miR255-3p	24	uaacugaaaugggccgaagggugu	88	157	87	163	94	117
miR296	miR296-3p	24	aaggguugaacucaagauaauuug	163	158	97	132	121	134
miR360	miR360-3p	24	agaccguaccuuuaacuugacaag	33	23	21	40	59	62
miR376	miR376c-5p	24	gguggauaagauuaugauacgugu	726	789	605	827	850	907
miR440	miR440	24	agugucucgauaggcuuuugcaac	50	43	45	74	42	44
miR466	miR466f	24	acgugugucgauuuacuuaacuuu	66	25	34	48	48	45
miR508	miR508-3p	24	agauuguaauaaaagauaaacgug	101	87	51	84	60	95
miR528	miR528-5p	21	aggaagggagaauauccagga	184	215	118	131	80	76
miR548	miR548a-3p	20	caaaacugugcucaauuuca	64	51	54	75	81	83
	miR548g-3p	24	aaaacuguuugauucuugaaaaac	65	34	22	42	48	30
	miR548s	20	auggccaauugugugaauca	27	66	22	32	16	25
miR668	miR668-5p	24	auaagugugucucugagauuucgg	51424	53530	36596	54716	41373	48411
miR743	miR743b-5p	23	uguucagacucuucaaaaauguu	239	163	126	215	264	242
miR861	miR861-3p	24	gauggauaagauuaugacacgugu	1790	1795	1313	2024	2233	2486
miR1049	miR1049	24	ucucucuuaguuggcaugacaugu	245	241	196	285	198	221
miR1063	miR1063a	24	aaucuuggaauguuuugcuuuggu	39	74	57	52	17	45
miR1222	miR1222a	24	augaaggauuuuaggauaaacgug	221	206	132	190	160	168
miR1367	miR1367-5p	24	uugguagacuuguuagauaugacg	72	178	94	170	160	173
miR1422	miR1422a-3p	24	aagaaaauaaagacuucacagacu	39	101	69	67	77	72
miR1486	miR1486	23	uuagguggagugucagucacaug	46	81	57	48	55	49
miR1652	miR1652	22	ucccugugauguaaaaaugacc	113	374	141	182	203	172
miR1769	miR1769-3p	23	agugugaaacugacuuuucgaua	69	51	44	57	85	78
miR1818	miR1818	23	gguggucuccuuauaugaacuug	51	59	52	64	60	66
miR1821	miR1821-3p	24	ugaggucucuuuuuguuuuacaag	283	863	240	306	275	295
miR2161	miR2161-5p	24	auaucuuucgucauacuuuuggga	133	107	78	134	113	150
miR2530	miR2530	21	uauuucugcagcuuuggaauu	148	159	181	201	268	244
miR2569	miR2569-5p	21	uucguugcucugugaaaccag	538	1315	846	1358	471	473
miR2574	miR2574a-5p	23	cggacucuucaaaaauauuguug	120	64	45	83	62	83
miR2922	miR2922	23	uauaagugugucucugagauuuc	38572	31569	26438	37370	28944	34131
miR3454	miR3454a-5p	18	aucccagcagccacacca	124	48	69	39	12	15
miR3460	miR3460-5p	24	aggaaucugaggucugcuugaccc	44	47	27	46	22	22
miR3515	miR3515	22	uauguagagcauccgauuagag	220	367	201	227	241	261
miR4172	miR4172-3p	21	aauuaugugaaagguuuaggu	67	206	56	59	57	62
	miR-4172-3p	24	uauuaugucauguaggacacgugu	4586	3711	2743	4249	3012	3894
miR4743	miR4743-3p	24	uuucuguccuuuaacuuugagugu	79	76	53	82	74	92
miR4776	miR4776-3p	21	uuugccaugucugaaaucauc	16	22	20	22	34	30
miR4915	miR4915-5p	24	augagaaaaugacuuguaaccgug	106	114	104	118	170	145
miR5753	miR5753	24	uuuuugauuuguauaauucgcuac	112	68	73	94	103	103
miR6221	miR6221-5p	24	uucugacugagauuuugaucuugc	873	598	535	1002	704	805
miR6234	miR6234a-5p	21	aagugugucucugagauuucg	13417	12649	9858	14029	8912	11882
	miR6234a-5p	24	aagugugucucugagauuucgggc	19466	23884	14806	22203	15192	19159
miR6466	miR6466-3p	24	uaucaaucuaacgcugucagcuuu	221	232	170	309	214	279
miR6863	miR6863	24	aagacgugucucuaaaauuucaau	158	131	89	111	109	133
miR7095	miR7095-3p	21	ugaucuguaucucuaugacug	355	383	251	343	293	457
miR7484	miR7484	23	aauuuaacuuuagagcuuucuuu	1477	2669	2142	2736	1068	984
miR7880	miR7880f-3p	24	auugcgaugauuauguucaacccu	144	480	206	209	279	298
miR7938	miR7938-5p	24	agugucggccaaagaaaauuaggc	392	276	195	433	368	480
miR8010	miR8010	24	auaggaccuuaguauaguauaagu	4719	3465	2980	4127	4130	4284
miR8080	miR8080	24	aaaggacauaaacaugaaaugaga	62	33	54	38	32	41
miR8263	miR8263-5p	21	aggucgaacauacaaugaauc	41	48	11	23	51	60
miR8527	miR8527	21	cuaugagauaaguucaacgug	7168	10171	4556	5944	3277	4642
miR8666	miR8666	22	uuggugaucugaccuugguagu	32	94	49	37	52	72
miR8737	miR8737	25	uuguaucuuuugcucuuaaaccuuu	1310	3591	592	706	843	646
miR8784	miR8784	23	guugucgaacgacuaaagaaguu	130	101	74	133	131	134
miR8990	miR8990	22	aguugacuaucgaauuggggau	174	232	124	204	0	0
miR9370	miR9370-3p	23	gccgauaugagauaaaugacuuu	682	454	583	1133	924	1012
miR9402	miR9402-3p	24	gcauuucucgaucaugugacugag	179	226	135	204	127	198
miRBART5	miRBART5-5p	24	uaaggugacacuuauuuugggaca	98	256	105	149	124	150
miR-M2	miR-M2-5p	24	cuuguauugcuagcacauaaccuu	65	137	54	56	52	71
miR-m108	miR-m108-1-3p	24	uuucugacuuuagguaacacuuuu	65	40	57	70	49	51
miR-I7	miR-I7	24	guuuaauagaauuaugacacgugu	158	111	113	169	114	157
