# Supplementary material for: Parsing the Regulatory Network between Small RNAs and Target Genes in Ethylene Pathway in Tomato
Source: Front Plant Sci. 2017 Apr 11;8:527. doi: 10.3389/fpls.2017.00527 (PMC5387102; doi:10.3389/fpls.2017.00527)
Supplement: Supplementary Table S3 — Putative novel miRNAs identified in tomato. [file Table3.XLSX]

## Sheet: Sheet1
MiRNA	Length	Sequence	<star sequence>	<hairpin structure>	<hairpin energy>	CK1	CK2	F1	F2	R1	R2
miRZ101	22	uaacuucgucuagcucgccuuc	aggggagauagaugaaguuagg	((((((((.........(((((((((((((((((.(((.((((((((((.((((((.(((((((...(((((........(((........))).........)))))...))))).))))).))).)))))))))).))).))))))))))))))))).))))))))((((((.......))))))......((((.(((.((((........)))).)))...)))).....................	-70	762	2571	675	886	1243	1218
miRZ102	24	guagagaacucuagaaccuucuag	gcagaaguaucuagaguugc	......((.(((.((((((((((...(((((((((((..((..(((((((...)))).))).))..)).))).))))))....))))))((((((((......)))))))).....((((((((.(......).)))).)))).......(((......)))((((......))))(((((..((((((((((((((....))))))....))))))))..))))).....))))))).)).........	-84.1	244	220	203	330	248	321
miRZ103	24	aaaggacuccuagauuucucuagu	uagaagacuucuagaauccuuccc	(((((..........)))))...(((((.((.(((((((((..(((((......)))))..)))))...)))))).)))))................((((((((((((.(((...(((.(.(((((((....((((.......((((...(((((...)))))...)))).))))))))))).).)))...)))))..)))).)))))).......((.(((((((((((....)))))))))))..))	-93.9	100	91	66	100	96	122
miRZ104	24	aaagacuguucaauuacugcuuga	agaagaaagagauagugu	......((((((.......((((.......))))....))))))...............((((..(...........)..)))).................................................(((((...))))).(((((((((((((........((((..((((((.((.((..((((((.((.......)).))))))...)).)).))))))..))))..))))))))))))).	-28.3	116	54	33	56	49	55
miRZ105	24	uauguccuuuaacuuugagugugc	caaaguuggaggauauaaauuug	......((((..((((((.((((((((((((((((((((.(.(((((.(((.((((((((((((.((((((((.(((((((((((((((((.......(((.((((((((((((..(((((((.((.....))...)))))))...)))))))))))).)))...))))))))))))))))).)))))))).)))))))))))).))).))))).))))))))))))))))))))).))))))...))))	-110.4	305	257	246	355	339	367
miRZ106	24	uuaguauaguauaagugugucucu	acacauacauacauacauacacac	.............((((.((((..((((((..(((((((........((((((((.........))))))))...)))))))..))))))..))))))))........................................................................................(((((((((((((((((((((((((((((....)))))))))))))))))))))))))))))	-57.1	10894	13550	7635	8983	13892	12627
miRZ107	24	acacacucugcauucaauuaaauu	uuuaauugaaugccaagugugugg	........(((((((((((.(((((((((..(((((((((((((((((((((.....(((((..((((((((((..(.(((((((.....))))))).)....))))))))))....))))).....))))).))))))))))))))))..))))))))).)))))))))))..(((((((..((((((..((.........))..)))))))))))))((((((.(((...))).))))))........	-63.4	909	2002	935	1019	760	1021
miRZ108	24	acguugcucagacucuucaaaaau	aauuuugaaaagucuggacaacu	..............(((((((((.((((.(((((((.(((((((.(((.....((.((((((((.(((((.((((((((...)))))))).))))).)))..)))))))....))).))))))).))))))).)))).)))).((((((......)))))).........((((.....))))...(((((((...((......)))))))))...((((((...)))))))))))..............	-60.3	501	363	300	463	630	484
miRZ109	22	auuuauggcuaugaauuugagu	aucgaccuuccauaccaugagu	...(((.((((..((((.....))))..)))).)))((((..(((.(((((((((((((........(((........((((((((((.((.(((((.......((((((((((..(((((((.(((((.(((((....)))))...))))))))))))........))))))))))...)))))..))..))))))))))))))))))))))).)))))).))))....((((((....))))))....	-62.9	887	944	613	691	946	1109
miRZ110	24	uuaguauaguauaagugugucucu	ggggguacuuguacauuuu	..........((((((..(((((((((..((((((((.((........)).)))))))).)))))))))....)))))).........................(((((((.(((((((((....(((((((...(((((((.(((((......))))).))).))))...))))))).)))).....))))))))))))((((((((......(((((((..((...))..)))))))))))))))...	-41.7	5307	9386	4144	4722	7844	6957
miRZ111	24	uuaguuuaauuaagaugugucucu	gucuuaauuaaauuaagg	((((((.((((((((((((((((((((((((((.((((((((((.((((((((((((...(((((((...(((((((((((((((.(((((.((.(((.....(((((((((.(((.......))).))))).))))....))).)).))))).)))))))))))))))..)))))))))))))))))))..)))))))))).)))))))))))))))))))))))))).))))))..............	-105.2	622	783	467	645	541	537
miRZ112	21	gcacggcagauaguuauuggc	cgauaacuaucuaccgugcua	....(((((..(((((((((((((((((.((((((((((((...........((((((((.((((((((((((((((((.(((((((((((((.(.(((((((((.(..(((...))).).))))))))).).))))))))))))))))))))))))))))))).)))))))))))))))))))).)))))))))))))))))....((((..((((........))))..)))).))))).........	-114.6	27	33	27	40	29	63
miRZ113	24	guagagaacucuagaaccuucuag	agaaggaucuagauuuguga	..............(((((((.....((((((.(...............).)))))).((((((((((...........))))))).)))....(((((((.((.(..((((....))))..)..)).)))))))....((((..((((......)))))))).((((((((....((((((.((((((((((((((....))))))))....)))))).))))))...)))))))).....))))))).	-71.4	211	208	183	299	223	293
miRZ114	24	aagcgaugacuuuagugaccuagu	aacgguccugauucauagauacg	((((..((((((((.((((.(..(((((((..((((.((((..((.......)))))))))).)))).....)))..).).)))..............((((((((..(((....))).((.....))))))))))..........(((.((.....)).)))......(((..(((((......)))))..)))....))))))))..))))..................((((.......))))....	-39.9	184	249	65	101	138	145
miRZ115	22	cacggucguaccuugacaaggc	uaucagauggccaaagcuuggg	....(((..((.((((((((((.(...........)))))))))))))..))).(((((......))))).((((.(((((((...((((......)))).((((((.............)))))).))))).)).)))).......(((((....(((((((((((.((((((((((...((..((...((.....))..))..))..))))))...))))..)))).)))))))...)))))......	-77.8	490	611	342	621	0	0
miRZ116	22	uuguuucuguuuuuguuugagu	uaaacaaaagcaggaacaagau	(((((((((((((((((((((((((((((((((((((((((((((((((((((.(((((((((((((((((.((((((((((((.((((.((((((((((.((...........(((((.........))))).......)).)))))))))).)))).)))))))))))).))))))))))))))))).))))))).))))))))))))))))))))))))))))))))))))))))))))))......	-149.8	98	197	74	92	131	107
miRZ117	23	guugcucggacucuucaaaaaug	ucgaaagugaauaguccaugcaacuu	..................(((((.(((((..(((((.((((...(((((((((.(((((.(((..(((((((((...))))))))).))).)))))...)))))))))......)))).)))))..))))).))))).(((.((....((((((((((((.(((.(((((((((((.......))))))).......))))))...................).)))))..))))))).....)).))).	-69.1	1232	1231	839	1382	1636	1490
miRZ118	20	auaacacaaaucugagccuc	aggcagugaugauuucugggu	..((((((((.....................))))).((((...))))....(((((......(((((....((((........(((.(((.((((....((((((.(((.......((((((.((..(((...((.(((...((((........)))).))).)).)))..)).))))))))).))))))..)))).))).))).....))))..)))))...)))))......)))............	-56.5	93	413	169	131	185	164
miRZ119	22	agugacucgcucgaucuuucuu	ggacuuuugagugagaaacuug	((((((.(((..........))).))))))...(((((.....((((.....(((((....)))))..((((((((..(((((((((......((((..(((((...(((.((((.(((.............((.(((((((...((.((((...))))...))......))))))).))......))))))))))...))))).))))...)))))))))..))))))))...)))).....)).))).	-64	87	142	65	126	126	124
miRZ120	24	uuucgucuugaaaguuugcccaug	augguaaaccuucaagaug	((.((((..((((((.(((.((((((((((((((.(((((((.((((((((..((...(((..............))).....))..))))))))))))))).)))))))))))))).))).))))))..)))).))......................................(((((.....((((.....(((((((.......)))))))............))))........)))))......	-58.3	54	279	41	29	54	53
miRZ121	24	auuuccgaucaaacuuaaacuguu	auaaauugagaaagacggaguaac	.((((..((((((((((((....(((((.((...(((((..(((.((((.((((.....)))...).)))).)))..)))))...))))))).....)))....)))))))))..))))............((((..((.((((...(((((((.....((......(((((((((....))))).....))))......)).....)))))))...))))..))..)))).((((....))))......	-40.8	992	767	568	811	633	718
miRZ122	23	guugcucgaacucuucaaaaaug	uuuuggaaauuccgagcaacaua	..............(((((..(((((((((((.....((((((...(((....(.(.(.((((((((((((.((((((.....)))))).))))))))))))).).)..))))))))).....)))))))))))....((((.((((......)))).)))).)))))............((((((..(((.((((((..(((.......(((......))).......))))))))))))..)))))).	-62.7	314	221	175	309	312	283
miRZ123	24	augugaucgcuguaaugaccuuac	gaggucacuacaacgauuauauac	.........((((....))))((((((((...((((((((((((((((.((((.((((((((((((((..((((((((((((.((((.((.(((((.((((((((((((.((((((.((((((((((((........)))))))))))).)))))).))))))))))))..))))).)).)))).))))))))))))..)))))))))))))).)))).))))))))))))))))...))))))))....	-132.9	27	24	25	62	30	45
miRZ124	24	ucgagggucuaucagaaacaacau	uuaugucugcuacaucuuacccu	....(((((((((((..(((((((((((((.((.((((..((..(((((.(((((...))))).)))))..)))))).))......))))))..)))))...(((.((((..(((((..((((((..((.(((.((........)))))))((((........))))..))).)))..))))).)))).))).............))..)))))))))))..............................	-50.8	127	163	83	149	206	190
miRZ125	18	accugguugauccugcga	cggggucguugagaaaugcu	............((((....))))((((((.(((((.((((............)))).))))).....(((((..(((.(((((.((((.....................)))).))))).))).....)))))(((((...(((((....((....))....))))))))))))))))...(((((((((((((((((.(.((.........)).).))))))))))((((......))))))))))).	-73.3	552	3156	585	538	647	829
miRZ126	24	guugcucgaacucuucaaaaaugu	uuuuggagaguuugagcaacuua	.......(((((.......(((..((((((((((((((((((((.(((.(....((((((.....(((((((((((((....))))))))))))).......))))))..).))).))))))))))))))))))))...))))))))(((((.......(((.....)))..)))))..((..((((((((((((((((.(((.((.........)).))))))).....)))))))))).))..))...	-78.9	436	293	266	439	424	379
miRZ127	24	uuuucuaucggaacuaucaugugu	aaaguucaaguaggaaauucacag	..((((....(((((((((((((((((((..(((((.((((....(((((...........((((.((((((((.((((((((....(((.(.((...(((((((....)))))))....)).).)))..)))))))).)))))))).)))))))))...)))).)))))..)))))))))))).........)))))))..))))..(((..((..(((((.((((....)))))))))..))..))).	-69.3	292	407	428	617	262	256
miRZ128	21	ucaacgcugcacucaaucaug	ugaucgaguuuagcguugaug	...((((.((.....(((((((..........((((......))))...)))))))...)).))))((((((((((((.(.....).)))).....((((...........))))...)))))))).(((((..(((.(((((((((.((((.((((((((((((....((((.(((.((........)).)))))))......)))))))))))).)))).))))))))).)))...))))).......	-75.2	11	21	31	34	21	12
miRZ129	24	aagacguuugaaucugaaaaagau	cggagcaacagauccacaaaagucagaa	........(((((..(((((.((((((....(((..((((.......))))..))).)))))).)))))..(((((((.((((((((.......(((((...((((.(((........((((.......((.(.(((((((((.(((..(((((((..........)))))))....))).)))))))))).))))))........))).)))).))))).....)))))))).))))))))))))....	-57.7	175	126	107	175	101	140
miRZ130	23	uuauacuauacuaagguccuauu	aucggaccuuaguauaguauaagu	(((((((((((((((((((((.(((.((((((((((((((.(((((((((.(((((((((.((((((((((((((((((((((((((((.............((((.....))))............)))))))))))))))))))))))))))).......))))))))).))))))))).)))......))))))))))).))).)))))))))))))))))))))......(((((....)))))..	-117	222	205	120	177	143	163
miRZ131	24	cgagugcucauuccacagauaagu	uuaucuauguaaugggugcuugcg	(((((.(((.((.(.((((((.((((((((((((.((.((((((((((((........(((.((...((((((..(((..((((.....(((((.((..((((.(......).)))).)).)))))....))))..)))...))))))...)).)))......)))))))))))).)).)))))))))))).)))))).).)).))).))))).....................(((((.....))))).	-64.2	17	52	67	40	11	17
miRZ132	24	auacaucgguuacuugauagacgu	guccaucaaguaagcgauguaugg	...................((((((((((.(((((((((.((((((.((((((.(((((..((((((((((((((((((((.....(((((((((((((((...(((.((((.((((((((....((((..(((....))).)))))))))))).)))).)))...))))))))))))))).)))).)))....)))))))))))))..))))).)))))).)))))).))))))))).)))))))))).	-109.4	66	45	79	153	53	96
miRZ133	24	uuaguauaguauaagugugucucu	agagacacacuuauacuaaacuaa	.((((((((((((((((((.(((((....((((((..(((((((((((((((......((((((((((((..((((((((((((.(((((((.....((.((((.......)))).))...........)).))))))))))))))))).)))))))))))).....))))))))))))))).))))))...))))).))))))))))))))))))............((((((..........))))))	-103.1	5276	9382	4159	4707	7911	6947
miRZ134	24	ugaaaucgagaugugauguagagg	ccuauucucggauucaucacuuu	......(((....)))..((((((...((((..(((.(((..(((((((((.....................))))))))).....((((........))))...........((((((..(((((((((.((((..((.(((..((((((.((.....((((((((((.....)))))))))))).))))))..))).))...)))).)))))).)))..))))))))).))).)))).....))))))	-59.9	20	33	27	21	23	28
miRZ135	23	uucuucugacucauuuacuuuag	uacuaagaaggugagagau	..((((((...((((((((((((((((((..(((((((.(((((((((..((((........(((((......)))))))))...))))))....))).)))))))))).)).)))))))).....))))).))))))....(((((..((.(((....))).)).))))).((((((((((((((((((((..................)))))))...)))).)))))))))................	-54.2	48	60	17	21	28	30
miRZ136	24	augcucuagucuuugaacgacagg	auucaaaaaauagaguauacaugu	.((((((............)))))).......((.((((((((.(((((.((((((...(((((((((.(((((.((((....((((((((....((.(((.(....((((((......((((((((((((.(.(((.........))).).)))))))))))).))))))...).))).))))))))))...))))))))).)))))))))...)))))).))))))).)).)))).))..........	-58.7	234	302	112	203	156	177
