# Supplementary material for: Parsing the Regulatory Network between Small RNAs and Target Genes in Ethylene Pathway in Tomato
Source: Front Plant Sci. 2017 Apr 11;8:527. doi: 10.3389/fpls.2017.00527 (PMC5387102; doi:10.3389/fpls.2017.00527)
Supplement: Supplementary Table S4 — Phased small RNAs found in tomato. [file Table4.XLSX]

## Sheet: Sheet1
phased small RNA	Chromosome	Beg:End	Length	Phased_Ratio	Phased_Abundance	Phased_Number	Phased_Score
phased small RNA001	4	356023:356624	602	0.563	2303	26	113.262
phased small RNA002	12	634227:634723	497	0.82	679	13	69.513
phased small RNA003	11	51663705:51664285	581	0.777	808	12	62.405
phased small RNA004	11	3158281:3158798	518	0.921	14754	7	61.914
phased small RNA005	12	2779022:2779371	350	0.979	294	8	44.499
phased small RNA006	6	33815788:33816116	329	0.863	2363	6	40.237
phased small RNA007	3	63284628:63285019	392	0.892	873	6	36.249
phased small RNA008	12	6403315:6403643	329	0.858	549	6	32.483
phased small RNA009	8	2161975:2162198	224	0.958	844	5	32.279
phased small RNA010	6	33824984:33825417	434	0.594	580	8	30.218
phased small RNA011	12	32844902:32845188	287	0.961	136	5	23.612
phased small RNA012	3	30514310:30514764	455	0.41	6039	6	21.442
phased small RNA013	11	2700518:2700783	266	0.617	114	5	14.607
phased small RNA014	6	33824495:33824886	392	0.455	129	6	13.263
phased small RNA015	3	30515667:30516037	371	0.506	513	4	12.621
phased small RNA016	11	15244729:15245099	371	0.462	856	4	12.49
phased small RNA017	10	58510652:58511001	350	0.501	206	4	10.674
phased small RNA018	6	689283:689590	308	0.464	195	4	9.789
phased small RNA019	6	704616:704881	266	0.424	278	4	9.555
