# Supplementary material for: Parsing the Regulatory Network between Small RNAs and Target Genes in Ethylene Pathway in Tomato
Source: Front Plant Sci. 2017 Apr 11;8:527. doi: 10.3389/fpls.2017.00527 (PMC5387102; doi:10.3389/fpls.2017.00527)
Supplement: Supplementary Table S5 — Nat-siRNAs found in tomato. [file Table5.XLSX]

## Sheet: Sheet1
nat-siRNA	CK1	CK2	F1	F2	R1	R2
nat-siRNA1001	586.166	684.932	0	390.472	0	823.045
nat-siRNA1002	0	1369.86	0	390.472	730.46	0
nat-siRNA1003	0	342.466	0	0	0	0
nat-siRNA1004	2344.67	0	962.464	0	1460.92	0
nat-siRNA1005	586.166	684.932	962.464	390.472	0	823.045
nat-siRNA1006	586.166	5479.45	1443.7	390.472	7304.6	823.045
nat-siRNA1007	2344.67	6849.32	2887.39	1561.89	2921.84	3292.18
nat-siRNA1008	0	342.466	0	0	0	0
nat-siRNA1009	0	0	481.232	0	0	0
nat-siRNA1010	586.166	0	0	0	0	0
nat-siRNA1011	0	342.466	481.232	0	0	0
nat-siRNA1012	0	0	0	780.945	0	0
nat-siRNA1013	0	0	0	0	730.46	0
nat-siRNA1014	0	0	0	0	730.46	0
nat-siRNA1015	0	0	0	0	730.46	0
nat-siRNA1016	1172.33	0	0	390.472	0	0
nat-siRNA1017	586.166	342.466	481.232	0	730.46	823.045
nat-siRNA1018	0	0	481.232	0	0	0
nat-siRNA1019	0	342.466	0	0	0	0
nat-siRNA1020	1758.5	0	0	0	0	0
nat-siRNA1021	0	0	0	0	0	823.045
nat-siRNA1022	586.166	0	0	0	0	0
nat-siRNA1023	0	0	0	0	0	823.045
nat-siRNA1024	0	0	962.464	780.945	0	0
nat-siRNA1025	0	0	0	0	730.46	0
nat-siRNA1026	0	0	0	0	730.46	0
nat-siRNA1027	0	0	481.232	0	0	0
nat-siRNA1028	0	342.466	0	0	0	0
nat-siRNA1029	0	0	0	0	730.46	0
nat-siRNA1030	586.166	0	0	0	0	0
nat-siRNA1031	0	0	962.464	0	0	0
nat-siRNA1032	0	342.466	0	0	730.46	0
nat-siRNA1033	0	0	0	0	0	823.045
nat-siRNA1034	0	0	0	0	730.46	0
nat-siRNA1035	0	342.466	0	0	0	0
nat-siRNA1036	0	342.466	0	0	0	0
nat-siRNA1037	0	0	0	390.472	0	0
nat-siRNA1038	0	0	0	390.472	730.46	0
nat-siRNA1039	0	342.466	0	0	0	0
nat-siRNA1040	0	342.466	0	0	0	0
nat-siRNA1041	586.166	0	0	0	730.46	0
nat-siRNA1042	0	342.466	0	390.472	0	823.045
nat-siRNA1043	0	0	0	0	730.46	0
nat-siRNA1044	0	0	0	390.472	0	0
nat-siRNA1045	0	0	481.232	0	0	0
nat-siRNA1046	0	0	481.232	0	730.46	0
nat-siRNA1047	0	342.466	0	0	0	823.045
nat-siRNA1048	0	0	0	390.472	730.46	0
nat-siRNA1049	0	0	0	390.472	0	0
nat-siRNA1050	0	0	0	0	0	823.045
nat-siRNA1051	0	0	0	0	0	823.045
nat-siRNA1052	0	0	481.232	0	0	0
nat-siRNA1053	0	342.466	0	0	0	823.045
nat-siRNA1054	0	0	0	0	0	823.045
nat-siRNA1055	586.166	0	0	0	0	0
nat-siRNA1056	586.166	0	0	0	0	0
nat-siRNA1057	586.166	0	0	390.472	730.46	0
nat-siRNA1058	0	0	481.232	0	0	0
nat-siRNA1059	0	342.466	0	0	0	0
nat-siRNA1060	1172.33	0	0	0	0	0
nat-siRNA1061	0	684.932	0	390.472	730.46	0
nat-siRNA1062	0	0	481.232	0	730.46	0
nat-siRNA1063	1172.33	0	481.232	0	0	0
nat-siRNA1064	2344.67	1027.4	481.232	0	2921.84	823.045
nat-siRNA1065	0	0	481.232	0	1460.92	0
nat-siRNA1066	0	0	481.232	0	0	0
nat-siRNA1067	0	0	0	0	730.46	0
nat-siRNA1068	0	0	0	390.472	0	0
nat-siRNA1069	0	0	0	0	1460.92	823.045
nat-siRNA1070	586.166	1027.4	962.464	780.945	1460.92	0
nat-siRNA1071	0	342.466	481.232	390.472	0	0
nat-siRNA1072	1758.5	342.466	481.232	390.472	0	0
nat-siRNA1073	0	0	0	0	730.46	0
nat-siRNA1074	1172.33	1712.33	481.232	390.472	2921.84	3292.18
nat-siRNA1075	0	1027.4	0	390.472	730.46	2469.14
nat-siRNA1076	0	342.466	0	0	0	0
nat-siRNA1077	1758.5	684.932	0	0	1460.92	0
nat-siRNA1078	0	0	481.232	0	0	0
nat-siRNA1079	586.166	0	0	0	730.46	0
nat-siRNA1080	1172.33	0	962.464	1171.42	0	823.045
nat-siRNA1081	2344.67	0	2406.16	390.472	730.46	823.045
nat-siRNA1082	0	0	481.232	0	730.46	0
nat-siRNA1083	1172.33	342.466	1443.7	390.472	730.46	0
nat-siRNA1084	586.166	0	0	390.472	730.46	0
nat-siRNA1085	3517	2397.26	2887.39	1561.89	4382.76	6584.36
nat-siRNA1086	2930.83	1712.33	2887.39	1561.89	1460.92	823.045
nat-siRNA1087	1758.5	342.466	481.232	780.945	0	0
nat-siRNA1088	1758.5	3424.66	962.464	390.472	3652.3	3292.18
nat-siRNA1089	3517	1712.33	0	0	2191.38	0
nat-siRNA1090	1758.5	684.932	2887.39	0	0	823.045
nat-siRNA1091	586.166	0	481.232	390.472	0	0
nat-siRNA1092	1172.33	684.932	5293.55	1171.42	2191.38	0
nat-siRNA1093	0	0	0	0	1460.92	0
nat-siRNA1094	2344.67	684.932	3368.62	780.945	730.46	0
nat-siRNA1095	586.166	0	0	0	730.46	0
nat-siRNA1096	3517	1712.33	5293.55	2342.83	1460.92	1646.09
nat-siRNA1097	4689.33	2739.73	8662.18	2733.31	2921.84	3292.18
nat-siRNA1098	586.166	0	962.464	0	730.46	0
nat-siRNA1099	2930.83	2397.26	1443.7	780.945	3652.3	0
nat-siRNA1100	0	2739.73	481.232	390.472	0	1646.09
nat-siRNA1101	4689.33	1369.86	2406.16	390.472	1460.92	1646.09
nat-siRNA1102	586.166	342.466	962.464	0	0	0
nat-siRNA1103	586.166	0	481.232	390.472	730.46	0
nat-siRNA1104	0	0	1924.93	390.472	0	823.045
nat-siRNA1105	1172.33	2397.26	1443.7	780.945	1460.92	0
nat-siRNA1106	1758.5	1027.4	1443.7	780.945	730.46	1646.09
nat-siRNA1107	586.166	0	0	390.472	730.46	0
nat-siRNA1108	5275.5	9589.04	3849.86	4295.2	10956.9	18107
nat-siRNA1109	2344.67	2397.26	2406.16	1171.42	1460.92	1646.09
nat-siRNA1110	586.166	342.466	0	390.472	1460.92	0
nat-siRNA1111	1172.33	7191.78	1924.93	390.472	9495.98	9876.54
nat-siRNA1112	586.166	0	0	390.472	730.46	823.045
nat-siRNA1113	586.166	0	0	0	1460.92	823.045
nat-siRNA1114	0	0	0	0	0	823.045
nat-siRNA1115	0	0	0	0	730.46	0
nat-siRNA1116	0	684.932	0	0	0	0
nat-siRNA1117	0	342.466	1443.7	390.472	0	0
nat-siRNA1118	586.166	0	0	0	0	0
nat-siRNA1119	6447.83	13013.7	4812.32	2733.31	20452.9	16460.9
nat-siRNA1120	1758.5	4109.59	962.464	2342.83	4382.76	1646.09
nat-siRNA1121	0	0	481.232	390.472	0	0
nat-siRNA1122	4103.17	3767.12	962.464	3123.78	14609.2	8230.45
nat-siRNA1123	586.166	0	0	0	1460.92	0
nat-siRNA1124	1758.5	342.466	2406.16	390.472	730.46	823.045
nat-siRNA1125	0	0	962.464	0	0	0
nat-siRNA1126	2344.67	1027.4	4331.09	1561.89	730.46	1646.09
nat-siRNA1127	5275.5	4794.52	8662.18	11323.7	2921.84	4938.27
nat-siRNA1128	4103.17	8904.11	5293.55	4295.2	3652.3	1646.09
nat-siRNA1129	18171.2	8219.18	9624.64	10152.3	14609.2	16460.9
nat-siRNA1130	5861.66	3082.19	3849.86	1561.89	2191.38	2469.14
nat-siRNA1131	16412.7	14726	6256.02	4685.67	21913.8	11522.6
nat-siRNA1132	0	0	0	390.472	0	0
nat-siRNA1133	586.166	0	481.232	0	1460.92	0
nat-siRNA1134	12309.5	18493.2	13955.7	11323.7	5843.68	16460.9
nat-siRNA1135	2930.83	4452.05	962.464	1171.42	9495.98	2469.14
nat-siRNA1136	2344.67	1027.4	0	0	1460.92	1646.09
nat-siRNA1137	586.166	0	0	780.945	1460.92	823.045
nat-siRNA1138	1758.5	2054.79	481.232	1171.42	2921.84	2469.14
nat-siRNA1139	1172.33	342.466	0	780.945	0	1646.09
nat-siRNA1140	0	0	0	390.472	0	823.045
nat-siRNA1141	0	0	0	0	730.46	0
nat-siRNA1142	0	0	0	390.472	0	0
nat-siRNA1143	7620.16	342.466	4812.32	1561.89	2191.38	823.045
nat-siRNA1144	2344.67	0	481.232	1171.42	0	0
nat-siRNA1145	4689.33	8561.64	1443.7	4295.2	7304.6	7407.41
nat-siRNA1146	4103.17	3424.66	3849.86	5076.14	3652.3	4115.23
nat-siRNA1147	1172.33	342.466	962.464	390.472	0	823.045
nat-siRNA1148	3517	5136.99	1924.93	2733.31	5843.68	3292.18
nat-siRNA1149	7620.16	6506.85	962.464	2342.83	11687.4	5761.32
nat-siRNA1150	7034	1027.4	2887.39	1561.89	3652.3	2469.14
nat-siRNA1151	2344.67	342.466	2406.16	1561.89	730.46	1646.09
nat-siRNA1152	0	342.466	0	390.472	0	0
nat-siRNA1153	1758.5	684.932	1443.7	390.472	730.46	0
nat-siRNA1154	0	0	0	390.472	0	0
nat-siRNA1155	2344.67	2739.73	962.464	780.945	1460.92	4115.23
nat-siRNA1156	1172.33	1712.33	481.232	1171.42	0	0
nat-siRNA1157	0	684.932	0	390.472	0	0
nat-siRNA1158	586.166	1027.4	481.232	0	0	3292.18
nat-siRNA1159	4103.17	4109.59	4331.09	390.472	3652.3	2469.14
nat-siRNA1160	2344.67	342.466	1924.93	2342.83	730.46	823.045
nat-siRNA1161	586.166	342.466	1443.7	0	730.46	0
nat-siRNA1162	586.166	0	481.232	0	0	823.045
nat-siRNA1163	0	342.466	0	0	0	823.045
nat-siRNA1164	0	0	481.232	0	0	0
nat-siRNA1165	1172.33	0	481.232	390.472	1460.92	823.045
nat-siRNA1166	586.166	0	962.464	0	0	0
nat-siRNA1167	2344.67	342.466	1924.93	0	0	1646.09
nat-siRNA1168	10551	2739.73	2406.16	3904.72	2921.84	3292.18
nat-siRNA1169	8206.33	1712.33	6256.02	1561.89	2191.38	0
nat-siRNA1170	6447.83	342.466	4331.09	2342.83	730.46	0
nat-siRNA1171	586.166	342.466	0	390.472	0	0
nat-siRNA1172	586.166	1712.33	1443.7	1561.89	2191.38	823.045
nat-siRNA1173	1758.5	684.932	0	0	0	0
nat-siRNA1174	0	0	481.232	0	0	0
nat-siRNA1175	0	342.466	1443.7	0	2191.38	0
nat-siRNA1176	586.166	0	481.232	780.945	730.46	0
nat-siRNA1177	1758.5	342.466	1443.7	1171.42	730.46	823.045
nat-siRNA1178	1172.33	0	0	0	0	0
nat-siRNA1179	586.166	0	1443.7	390.472	0	0
nat-siRNA1180	1758.5	342.466	1443.7	390.472	0	823.045
nat-siRNA1181	586.166	0	962.464	0	0	0
nat-siRNA1182	0	342.466	1924.93	390.472	0	823.045
nat-siRNA1183	6447.83	1369.86	8662.18	1171.42	2921.84	1646.09
nat-siRNA1184	586.166	0	0	0	0	0
nat-siRNA1185	586.166	0	0	0	0	0
nat-siRNA1186	4103.17	342.466	962.464	780.945	0	0
nat-siRNA1187	1758.5	684.932	1924.93	2342.83	1460.92	823.045
nat-siRNA1188	586.166	0	0	780.945	0	0
nat-siRNA1189	5275.5	1027.4	7218.48	1561.89	1460.92	0
nat-siRNA1190	0	342.466	0	0	0	0
nat-siRNA1191	0	342.466	0	0	0	0
nat-siRNA1192	0	0	481.232	0	0	0
nat-siRNA1193	0	342.466	0	0	0	0
nat-siRNA1194	0	684.932	0	780.945	730.46	823.045
nat-siRNA1195	1172.33	342.466	5774.78	1561.89	1460.92	0
nat-siRNA1196	0	684.932	0	390.472	0	0
nat-siRNA1197	586.166	0	0	780.945	0	0
nat-siRNA1198	0	342.466	481.232	0	0	0
nat-siRNA1199	0	342.466	481.232	780.945	730.46	0
nat-siRNA1200	0	342.466	0	0	0	0
nat-siRNA1201	0	0	0	390.472	0	0
nat-siRNA1202	0	0	962.464	0	0	0
nat-siRNA1203	1758.5	342.466	1443.7	390.472	0	0
nat-siRNA1204	586.166	342.466	1924.93	1171.42	0	0
nat-siRNA1205	0	0	481.232	0	0	0
nat-siRNA1206	0	0	962.464	0	0	823.045
nat-siRNA1207	2344.67	0	2406.16	390.472	0	823.045
nat-siRNA1208	586.166	0	0	0	0	0
nat-siRNA1209	0	1027.4	1443.7	390.472	2191.38	823.045
nat-siRNA1210	586.166	342.466	0	0	0	0
nat-siRNA1211	0	0	481.232	0	0	0
nat-siRNA1212	0	0	0	0	0	823.045
nat-siRNA1213	1758.5	684.932	1443.7	780.945	1460.92	2469.14
nat-siRNA1214	1172.33	0	962.464	0	0	0
nat-siRNA1215	586.166	0	2406.16	780.945	1460.92	0
nat-siRNA1216	10551	10616.4	14918.2	11323.7	4382.76	4115.23
nat-siRNA1217	586.166	342.466	1443.7	780.945	730.46	0
nat-siRNA1218	0	0	962.464	0	0	0
nat-siRNA1219	0	0	481.232	390.472	0	0
nat-siRNA1220	0	1027.4	481.232	780.945	730.46	823.045
nat-siRNA1221	1758.5	1027.4	1924.93	1171.42	730.46	0
nat-siRNA1222	1172.33	342.466	962.464	0	0	1646.09
nat-siRNA1223	1758.5	342.466	481.232	0	0	0
nat-siRNA1224	586.166	0	481.232	0	0	0
nat-siRNA1225	0	1712.33	481.232	780.945	730.46	0
nat-siRNA1226	1758.5	342.466	0	390.472	0	0
nat-siRNA1227	0	0	0	390.472	0	0
nat-siRNA1228	0	342.466	0	390.472	1460.92	823.045
nat-siRNA1229	586.166	0	481.232	390.472	0	823.045
nat-siRNA1230	586.166	0	481.232	0	730.46	0
nat-siRNA1231	0	0	0	390.472	730.46	823.045
nat-siRNA1232	0	342.466	0	0	0	0
nat-siRNA1233	0	342.466	0	0	0	0
nat-siRNA1234	0	0	0	390.472	0	0
nat-siRNA1235	0	0	0	780.945	0	823.045
nat-siRNA1236	0	0	0	0	0	823.045
nat-siRNA1237	0	0	0	390.472	0	0
nat-siRNA1238	0	0	0	0	730.46	0
nat-siRNA1239	0	0	0	390.472	0	0
nat-siRNA1240	586.166	0	0	0	0	0
nat-siRNA1241	0	0	0	390.472	0	0
nat-siRNA1242	0	0	481.232	0	0	0
nat-siRNA1243	586.166	342.466	481.232	0	0	823.045
nat-siRNA1244	3517	342.466	1443.7	1952.36	0	2469.14
nat-siRNA1245	586.166	0	481.232	390.472	0	0
nat-siRNA1246	0	0	0	390.472	0	0
nat-siRNA1247	586.166	342.466	0	0	0	0
nat-siRNA1248	0	0	481.232	390.472	0	0
nat-siRNA1249	7620.16	2397.26	3849.86	3123.78	4382.76	5761.32
nat-siRNA1250	0	0	481.232	0	0	0
nat-siRNA1251	0	342.466	962.464	390.472	730.46	1646.09
nat-siRNA1252	0	0	962.464	390.472	730.46	823.045
nat-siRNA1253	0	1712.33	2887.39	3123.78	5113.22	4115.23
nat-siRNA1254	586.166	1369.86	481.232	2733.31	2191.38	4115.23
nat-siRNA1255	1172.33	0	962.464	390.472	0	0
nat-siRNA1256	0	342.466	481.232	0	1460.92	0
nat-siRNA1257	2344.67	1369.86	962.464	1952.36	2191.38	823.045
nat-siRNA1258	0	342.466	0	390.472	0	823.045
nat-siRNA1259	0	0	0	0	730.46	0
nat-siRNA1260	0	0	0	390.472	0	0
nat-siRNA1261	2344.67	3767.12	1924.93	5076.14	4382.76	4938.27
nat-siRNA1262	586.166	1027.4	481.232	780.945	0	0
nat-siRNA1263	121923	201370	165063	242874	113952	141564
nat-siRNA1264	9964.83	19520.5	20693	18742.7	8765.52	13991.8
nat-siRNA1265	1172.33	342.466	1443.7	1171.42	730.46	3292.18
nat-siRNA1266	1172.33	0	0	0	0	0
nat-siRNA1267	0	0	481.232	0	0	823.045
nat-siRNA1268	12895.7	19520.5	21174.2	20304.6	29218.4	27160.5
nat-siRNA1269	586.166	342.466	0	390.472	0	823.045
nat-siRNA1270	586.166	0	481.232	0	730.46	0
nat-siRNA1271	1758.5	684.932	2406.16	0	730.46	1646.09
nat-siRNA1272	2344.67	1027.4	4331.09	3123.78	6574.14	2469.14
nat-siRNA1273	586.166	684.932	481.232	390.472	0	0
nat-siRNA1274	3517	1369.86	2887.39	3904.72	4382.76	3292.18
nat-siRNA1275	0	342.466	481.232	1171.42	730.46	2469.14
nat-siRNA1276	2930.83	684.932	4331.09	2342.83	1460.92	823.045
nat-siRNA1277	0	0	0	390.472	0	0
nat-siRNA1278	0	342.466	0	0	0	0
nat-siRNA1279	0	0	0	390.472	0	0
nat-siRNA1280	586.166	342.466	1443.7	780.945	0	823.045
nat-siRNA1281	0	342.466	0	0	0	0
nat-siRNA1282	0	0	481.232	0	0	0
nat-siRNA1283	0	0	0	0	730.46	0
nat-siRNA1284	0	0	481.232	0	0	0
nat-siRNA1285	0	0	0	390.472	0	0
nat-siRNA1286	0	342.466	0	0	0	0
nat-siRNA1287	0	0	0	780.945	0	0
nat-siRNA1288	0	342.466	0	0	0	0
nat-siRNA1289	0	0	0	390.472	0	0
nat-siRNA1290	0	342.466	0	0	0	0
nat-siRNA1291	0	0	0	390.472	0	0
nat-siRNA1292	1172.33	1712.33	481.232	1171.42	730.46	823.045
nat-siRNA1293	0	342.466	481.232	0	730.46	0
nat-siRNA1294	0	342.466	0	0	0	0
nat-siRNA1295	586.166	342.466	962.464	0	0	0
nat-siRNA1296	586.166	0	481.232	390.472	730.46	0
nat-siRNA1297	0	0	1924.93	390.472	0	823.045
nat-siRNA1298	1172.33	2397.26	1443.7	780.945	1460.92	0
nat-siRNA1299	1758.5	1027.4	1443.7	780.945	730.46	1646.09
nat-siRNA1300	586.166	0	0	390.472	730.46	0
nat-siRNA1301	5275.5	9589.04	3849.86	4295.2	10956.9	18107
nat-siRNA1302	2344.67	2397.26	2406.16	1171.42	1460.92	1646.09
nat-siRNA1303	586.166	342.466	0	390.472	1460.92	0
nat-siRNA1304	1172.33	7191.78	1924.93	390.472	9495.98	9876.54
nat-siRNA1305	586.166	0	0	390.472	730.46	823.045
nat-siRNA1306	586.166	0	0	0	1460.92	823.045
nat-siRNA1307	0	0	0	0	0	823.045
nat-siRNA1308	0	0	0	0	730.46	0
nat-siRNA1309	0	684.932	0	0	0	0
nat-siRNA1310	0	342.466	1443.7	390.472	0	0
nat-siRNA1311	586.166	0	0	0	0	0
nat-siRNA1312	6447.83	13013.7	4812.32	2733.31	20452.9	16460.9
nat-siRNA1313	1758.5	4109.59	962.464	2342.83	4382.76	1646.09
nat-siRNA1314	0	0	481.232	390.472	0	0
nat-siRNA1315	4103.17	3767.12	962.464	3123.78	14609.2	8230.45
nat-siRNA1316	586.166	0	0	0	1460.92	0
nat-siRNA1317	1758.5	342.466	2406.16	390.472	730.46	823.045
nat-siRNA1318	0	0	962.464	0	0	0
nat-siRNA1319	2344.67	1027.4	4331.09	1561.89	730.46	1646.09
nat-siRNA1320	5275.5	4794.52	8662.18	11323.7	2921.84	4938.27
nat-siRNA1321	4103.17	8904.11	5293.55	4295.2	3652.3	1646.09
nat-siRNA1322	18171.2	8219.18	9624.64	10152.3	14609.2	16460.9
nat-siRNA1323	5861.66	3082.19	3849.86	1561.89	2191.38	2469.14
nat-siRNA1324	16412.7	14726	6256.02	4685.67	21913.8	11522.6
nat-siRNA1325	0	0	0	390.472	0	0
nat-siRNA1326	586.166	0	481.232	0	1460.92	0
nat-siRNA1327	12309.5	18493.2	13955.7	11323.7	5843.68	16460.9
nat-siRNA1328	2930.83	4452.05	962.464	1171.42	9495.98	2469.14
nat-siRNA1329	2344.67	1027.4	0	0	1460.92	1646.09
nat-siRNA1330	586.166	0	0	780.945	1460.92	823.045
nat-siRNA1331	1758.5	2054.79	481.232	1171.42	2921.84	2469.14
nat-siRNA1332	1172.33	342.466	0	780.945	0	1646.09
nat-siRNA1333	0	0	0	390.472	0	823.045
nat-siRNA1334	0	0	0	0	730.46	0
nat-siRNA1335	0	0	0	390.472	0	0
nat-siRNA1336	7620.16	342.466	4812.32	1561.89	2191.38	823.045
nat-siRNA1337	2344.67	0	481.232	1171.42	0	0
nat-siRNA1338	4689.33	8561.64	1443.7	4295.2	7304.6	7407.41
nat-siRNA1339	4103.17	3424.66	3849.86	5076.14	3652.3	4115.23
nat-siRNA1340	1172.33	342.466	962.464	390.472	0	823.045
nat-siRNA1341	3517	5136.99	1924.93	2733.31	5843.68	3292.18
nat-siRNA1342	7620.16	6506.85	962.464	2342.83	11687.4	5761.32
nat-siRNA1343	7034	1027.4	2887.39	1561.89	3652.3	2469.14
nat-siRNA1344	2344.67	342.466	2406.16	1561.89	730.46	1646.09
nat-siRNA1345	0	342.466	0	390.472	0	0
nat-siRNA1346	1758.5	684.932	1443.7	390.472	730.46	0
nat-siRNA1347	0	0	0	390.472	0	0
nat-siRNA1348	2344.67	2739.73	962.464	780.945	1460.92	4115.23
nat-siRNA1349	1172.33	1712.33	481.232	1171.42	0	0
nat-siRNA1350	0	684.932	0	390.472	0	0
nat-siRNA1351	586.166	1027.4	481.232	0	0	3292.18
nat-siRNA1352	4103.17	4109.59	4331.09	390.472	3652.3	2469.14
nat-siRNA1353	2344.67	342.466	1924.93	2342.83	730.46	823.045
nat-siRNA1354	586.166	342.466	1443.7	0	730.46	0
nat-siRNA1355	586.166	0	481.232	0	0	823.045
nat-siRNA1356	0	342.466	0	0	0	823.045
nat-siRNA1357	0	0	481.232	0	0	0
nat-siRNA1358	1172.33	0	481.232	390.472	1460.92	823.045
nat-siRNA1359	586.166	0	962.464	0	0	0
nat-siRNA1360	2344.67	342.466	1924.93	0	0	1646.09
nat-siRNA1361	10551	2739.73	2406.16	3904.72	2921.84	3292.18
nat-siRNA1362	8206.33	1712.33	6256.02	1561.89	2191.38	0
nat-siRNA1363	6447.83	342.466	4331.09	2342.83	730.46	0
nat-siRNA1364	586.166	342.466	0	390.472	0	0
nat-siRNA1365	586.166	1712.33	1443.7	1561.89	2191.38	823.045
nat-siRNA1366	1758.5	684.932	0	0	0	0
nat-siRNA1367	0	0	481.232	0	0	0
nat-siRNA1368	0	342.466	1443.7	0	2191.38	0
nat-siRNA1369	586.166	0	481.232	780.945	730.46	0
nat-siRNA1370	1758.5	342.466	1443.7	1171.42	730.46	823.045
nat-siRNA1371	1172.33	0	0	0	0	0
nat-siRNA1372	586.166	0	1443.7	390.472	0	0
nat-siRNA1373	1758.5	342.466	1443.7	390.472	0	823.045
nat-siRNA1374	586.166	0	962.464	0	0	0
nat-siRNA1375	0	342.466	1924.93	390.472	0	823.045
nat-siRNA1376	6447.83	1369.86	8662.18	1171.42	2921.84	1646.09
nat-siRNA1377	586.166	0	0	0	0	0
nat-siRNA1378	586.166	0	0	0	0	0
nat-siRNA1379	4103.17	342.466	962.464	780.945	0	0
nat-siRNA1380	1758.5	684.932	1924.93	2342.83	1460.92	823.045
nat-siRNA1381	586.166	0	0	780.945	0	0
nat-siRNA1382	5275.5	1027.4	7218.48	1561.89	1460.92	0
nat-siRNA1383	0	342.466	0	0	0	0
nat-siRNA1384	0	342.466	0	0	0	0
nat-siRNA1385	0	0	481.232	0	0	0
nat-siRNA1386	0	342.466	0	0	0	0
nat-siRNA1387	0	684.932	0	780.945	730.46	823.045
nat-siRNA1388	1172.33	342.466	5774.78	1561.89	1460.92	0
nat-siRNA1389	0	684.932	0	390.472	0	0
nat-siRNA1390	586.166	0	0	780.945	0	0
nat-siRNA1391	0	342.466	481.232	0	0	0
nat-siRNA1392	0	342.466	481.232	780.945	730.46	0
nat-siRNA1393	0	342.466	0	0	0	0
nat-siRNA1394	0	0	0	390.472	0	0
nat-siRNA1395	0	0	962.464	0	0	0
nat-siRNA1396	1758.5	342.466	1443.7	390.472	0	0
nat-siRNA1397	586.166	342.466	1924.93	1171.42	0	0
nat-siRNA1398	0	0	481.232	0	0	0
nat-siRNA1399	0	0	962.464	0	0	823.045
nat-siRNA1400	2344.67	0	2406.16	390.472	0	823.045
nat-siRNA1401	586.166	0	0	0	0	0
nat-siRNA1402	0	1027.4	1443.7	390.472	2191.38	823.045
nat-siRNA1403	586.166	342.466	0	0	0	0
nat-siRNA1404	0	0	481.232	0	0	0
nat-siRNA1405	0	0	0	0	0	823.045
nat-siRNA1406	0	342.466	0	0	0	0
nat-siRNA1407	0	0	0	0	730.46	0
nat-siRNA1408	0	0	0	390.472	0	0
nat-siRNA1409	586.166	0	0	0	0	0
nat-siRNA1410	0	0	0	390.472	0	0
nat-siRNA1411	0	0	481.232	0	0	0
nat-siRNA1412	586.166	342.466	481.232	0	0	823.045
nat-siRNA1413	3517	342.466	1443.7	1952.36	0	2469.14
nat-siRNA1414	586.166	0	481.232	390.472	0	0
nat-siRNA1415	0	0	0	390.472	0	0
nat-siRNA1416	586.166	342.466	0	0	0	0
nat-siRNA1417	0	0	481.232	390.472	0	0
nat-siRNA1418	7620.16	2397.26	3849.86	3123.78	4382.76	5761.32
nat-siRNA1419	0	0	481.232	0	0	0
nat-siRNA1420	0	342.466	962.464	390.472	730.46	1646.09
nat-siRNA1421	0	0	962.464	390.472	730.46	823.045
nat-siRNA1422	0	1712.33	2887.39	3123.78	5113.22	4115.23
nat-siRNA1423	586.166	1369.86	481.232	2733.31	2191.38	4115.23
nat-siRNA1424	1172.33	0	962.464	390.472	0	0
nat-siRNA1425	0	342.466	481.232	0	1460.92	0
nat-siRNA1426	2344.67	1369.86	962.464	1952.36	2191.38	823.045
nat-siRNA1427	0	342.466	0	390.472	0	823.045
nat-siRNA1428	0	0	0	0	730.46	0
nat-siRNA1429	0	0	0	390.472	0	0
nat-siRNA1430	2344.67	3767.12	1924.93	5076.14	4382.76	4938.27
nat-siRNA1431	586.166	1027.4	481.232	780.945	0	0
nat-siRNA1432	121923	201370	165063	242874	113952	141564
nat-siRNA1433	9964.83	19520.5	20693	18742.7	8765.52	13991.8
nat-siRNA1434	1172.33	342.466	1443.7	1171.42	730.46	3292.18
nat-siRNA1435	1172.33	0	0	0	0	0
nat-siRNA1436	0	0	481.232	0	0	823.045
nat-siRNA1437	12895.7	19520.5	21174.2	20304.6	29218.4	27160.5
nat-siRNA1438	586.166	342.466	0	390.472	0	823.045
nat-siRNA1439	586.166	0	481.232	0	730.46	0
nat-siRNA1440	1758.5	684.932	2406.16	0	730.46	1646.09
nat-siRNA1441	2344.67	1027.4	4331.09	3123.78	6574.14	2469.14
nat-siRNA1442	586.166	684.932	481.232	390.472	0	0
nat-siRNA1443	3517	1369.86	2887.39	3904.72	4382.76	3292.18
nat-siRNA1444	0	342.466	481.232	1171.42	730.46	2469.14
nat-siRNA1445	2930.83	684.932	4331.09	2342.83	1460.92	823.045
nat-siRNA1446	0	0	0	390.472	0	0
nat-siRNA1447	0	342.466	0	0	0	0
nat-siRNA1448	0	0	0	390.472	0	0
nat-siRNA1449	586.166	342.466	1443.7	780.945	0	823.045
nat-siRNA1450	0	342.466	0	0	0	0
nat-siRNA1451	0	0	481.232	0	0	0
nat-siRNA1452	0	0	0	0	730.46	0
nat-siRNA1453	0	0	481.232	0	0	0
nat-siRNA1454	0	0	0	390.472	0	0
nat-siRNA1455	0	342.466	0	0	0	0
nat-siRNA1456	0	0	0	780.945	0	0
nat-siRNA1457	0	342.466	0	0	0	0
nat-siRNA1458	0	0	0	390.472	0	0
nat-siRNA1459	0	342.466	0	0	0	0
nat-siRNA1460	0	0	0	390.472	0	0
nat-siRNA1461	0	342.466	0	0	0	0
nat-siRNA1462	0	0	0	0	0	823.045
nat-siRNA1463	0	0	0	0	0	823.045
nat-siRNA1464	0	0	481.232	0	0	0
nat-siRNA1465	0	0	0	0	0	823.045
nat-siRNA1466	0	0	0	0	0	823.045
nat-siRNA1467	586.166	0	0	0	0	0
nat-siRNA1468	0	0	0	0	730.46	0
nat-siRNA1469	0	0	0	0	0	823.045
nat-siRNA1470	0	342.466	0	0	0	0
nat-siRNA1471	586.166	0	0	0	0	0
nat-siRNA1472	0	0	0	390.472	0	0
nat-siRNA1473	0	0	481.232	0	0	0
nat-siRNA1474	586.166	0	0	0	0	0
nat-siRNA1475	0	0	0	0	0	823.045
nat-siRNA1476	0	0	0	0	0	823.045
nat-siRNA1477	0	0	0	390.472	0	0
nat-siRNA1478	0	342.466	0	0	0	823.045
nat-siRNA1479	0	0	0	0	0	823.045
nat-siRNA1480	586.166	0	0	0	0	823.045
nat-siRNA1481	586.166	1027.4	481.232	1561.89	2921.84	4938.27
nat-siRNA1482	0	684.932	481.232	780.945	2921.84	3292.18
nat-siRNA1483	1758.5	1712.33	481.232	1171.42	1460.92	823.045
nat-siRNA1484	7620.16	4109.59	3368.62	3514.25	5113.22	5761.32
nat-siRNA1485	0	0	0	0	0	823.045
nat-siRNA1486	586.166	0	0	0	0	0
nat-siRNA1487	0	0	0	390.472	0	0
nat-siRNA1488	0	0	0	390.472	0	0
nat-siRNA1489	3517	1369.86	2887.39	1952.36	3652.3	0
nat-siRNA1490	0	0	481.232	0	0	0
nat-siRNA1491	0	0	0	0	1460.92	0
nat-siRNA1492	586.166	684.932	481.232	0	0	823.045
nat-siRNA1493	0	0	0	0	730.46	0
nat-siRNA1494	0	0	0	0	0	823.045
nat-siRNA1495	2344.67	342.466	481.232	0	0	823.045
nat-siRNA1496	0	0	0	390.472	0	0
nat-siRNA1497	0	0	0	0	0	823.045
nat-siRNA1498	0	0	0	0	730.46	0
nat-siRNA1499	0	342.466	0	0	0	0
nat-siRNA1500	0	0	0	0	730.46	0
nat-siRNA1501	0	0	0	390.472	0	0
nat-siRNA1502	0	684.932	962.464	0	0	823.045
nat-siRNA1503	0	0	0	390.472	0	0
nat-siRNA1504	0	342.466	0	0	0	0
nat-siRNA1505	0	0	0	390.472	0	0
nat-siRNA1506	586.166	0	481.232	0	0	823.045
nat-siRNA1507	0	4452.05	481.232	1561.89	1460.92	1646.09
nat-siRNA1508	586.166	0	0	390.472	1460.92	1646.09
nat-siRNA1509	0	342.466	0	0	0	0
nat-siRNA1510	586.166	0	0	0	0	0
nat-siRNA1511	586.166	0	0	0	730.46	1646.09
nat-siRNA1512	586.166	1027.4	481.232	390.472	730.46	2469.14
nat-siRNA1513	0	0	481.232	390.472	2191.38	0
nat-siRNA1514	0	0	0	0	0	823.045
nat-siRNA1515	0	342.466	0	0	0	0
nat-siRNA1516	0	0	481.232	0	0	0
nat-siRNA1517	0	0	0	390.472	0	0
nat-siRNA1518	0	342.466	481.232	0	0	0
nat-siRNA1519	0	0	0	0	730.46	0
nat-siRNA1520	0	0	481.232	0	0	0
nat-siRNA1521	0	0	0	0	0	823.045
nat-siRNA1522	586.166	0	0	0	0	0
nat-siRNA1523	586.166	0	0	0	730.46	823.045
nat-siRNA1524	0	684.932	481.232	0	1460.92	0
nat-siRNA1525	3517	2397.26	481.232	390.472	1460.92	823.045
nat-siRNA1526	586.166	0	0	0	0	0
nat-siRNA1527	0	0	0	0	730.46	0
nat-siRNA1528	0	0	0	390.472	0	0
nat-siRNA1529	1172.33	0	0	0	0	823.045
nat-siRNA1530	0	0	481.232	0	0	0
nat-siRNA1531	0	0	481.232	0	0	0
nat-siRNA1532	0	0	0	0	730.46	0
nat-siRNA1533	0	0	481.232	0	0	0
nat-siRNA1534	0	0	0	390.472	0	0
nat-siRNA1535	0	0	0	390.472	0	823.045
nat-siRNA1536	0	342.466	0	0	0	823.045
nat-siRNA1537	586.166	0	0	0	0	0
nat-siRNA1538	0	0	0	0	0	823.045
nat-siRNA1539	0	0	0	0	1460.92	0
nat-siRNA1540	0	342.466	481.232	0	2191.38	1646.09
nat-siRNA1541	0	0	0	0	730.46	0
nat-siRNA1542	0	0	0	390.472	0	0
nat-siRNA1543	0	0	0	0	0	823.045
nat-siRNA1544	0	0	0	0	1460.92	0
nat-siRNA1545	0	0	0	0	0	823.045
nat-siRNA1546	0	0	0	0	1460.92	1646.09
nat-siRNA1547	586.166	342.466	0	0	0	0
nat-siRNA1548	0	0	481.232	0	0	0
nat-siRNA1549	0	0	0	780.945	730.46	823.045
nat-siRNA1550	0	0	481.232	390.472	0	823.045
nat-siRNA1551	0	0	0	0	0	823.045
nat-siRNA1552	0	0	0	390.472	1460.92	0
nat-siRNA1553	0	0	0	0	0	823.045
nat-siRNA1554	0	0	0	0	730.46	0
nat-siRNA1555	0	0	0	390.472	0	0
nat-siRNA1556	586.166	0	0	0	0	0
nat-siRNA1557	0	342.466	0	0	0	0
nat-siRNA1558	586.166	0	0	0	0	0
nat-siRNA1559	0	0	0	0	730.46	0
nat-siRNA1560	0	0	0	0	0	823.045
nat-siRNA1561	0	0	0	0	730.46	0
nat-siRNA1562	0	0	0	390.472	0	0
nat-siRNA1563	0	0	0	390.472	0	0
nat-siRNA1564	0	0	0	390.472	0	0
nat-siRNA1565	1172.33	1369.86	481.232	1171.42	0	823.045
nat-siRNA1566	0	0	481.232	0	0	0
nat-siRNA1567	586.166	0	0	780.945	0	0
nat-siRNA1568	586.166	0	481.232	0	0	0
nat-siRNA1569	0	0	481.232	0	0	0
nat-siRNA1570	0	0	0	0	730.46	0
nat-siRNA1571	0	684.932	0	0	730.46	0
nat-siRNA1572	0	342.466	0	0	0	0
nat-siRNA1573	0	0	481.232	390.472	0	823.045
nat-siRNA1574	0	0	481.232	1171.42	730.46	0
nat-siRNA1575	0	0	0	0	0	823.045
nat-siRNA1576	0	684.932	0	390.472	730.46	3292.18
nat-siRNA1577	0	0	481.232	0	0	0
nat-siRNA1578	0	684.932	0	390.472	0	0
nat-siRNA1579	0	0	0	0	0	823.045
nat-siRNA1580	586.166	0	0	0	0	0
nat-siRNA1581	0	0	0	780.945	730.46	0
nat-siRNA1582	586.166	0	0	390.472	0	1646.09
nat-siRNA1583	0	0	0	390.472	0	0
nat-siRNA1584	0	342.466	481.232	0	0	0
nat-siRNA1585	1172.33	0	0	0	0	0
nat-siRNA1586	586.166	1027.4	481.232	0	730.46	0
nat-siRNA1587	586.166	342.466	481.232	0	0	823.045
nat-siRNA1588	0	0	0	0	730.46	823.045
nat-siRNA1589	0	0	0	0	730.46	0
nat-siRNA1590	586.166	342.466	0	780.945	0	1646.09
nat-siRNA1591	0	0	0	390.472	0	0
nat-siRNA1592	0	0	0	0	730.46	0
nat-siRNA1593	586.166	684.932	1443.7	0	0	1646.09
nat-siRNA1594	0	0	0	390.472	0	0
nat-siRNA1595	0	342.466	0	390.472	0	0
nat-siRNA1596	586.166	342.466	0	0	0	823.045
nat-siRNA1597	0	0	481.232	0	0	823.045
nat-siRNA1598	0	684.932	0	0	2191.38	0
nat-siRNA1599	586.166	0	0	390.472	0	0
nat-siRNA1600	0	0	481.232	0	0	0
nat-siRNA1601	0	342.466	0	0	0	0
nat-siRNA1602	0	342.466	0	0	0	0
nat-siRNA1603	586.166	0	0	0	0	0
nat-siRNA1604	586.166	0	0	0	0	0
nat-siRNA1605	0	0	0	0	730.46	0
nat-siRNA1606	0	0	0	0	730.46	0
nat-siRNA1607	0	0	0	390.472	0	0
nat-siRNA1608	0	0	0	0	0	823.045
nat-siRNA1609	0	684.932	0	0	0	0
nat-siRNA1610	0	342.466	0	0	0	0
nat-siRNA1611	586.166	0	0	0	0	0
nat-siRNA1612	0	0	0	390.472	0	0
nat-siRNA1613	586.166	0	0	0	0	0
nat-siRNA1614	0	342.466	0	0	0	0
nat-siRNA1615	0	0	0	0	730.46	0
nat-siRNA1616	0	0	0	390.472	0	0
nat-siRNA1617	0	0	0	390.472	0	0
nat-siRNA1618	0	342.466	0	0	0	823.045
nat-siRNA1619	0	0	481.232	0	0	0
nat-siRNA1620	0	342.466	0	0	0	0
nat-siRNA1621	0	342.466	0	0	0	0
nat-siRNA1622	586.166	0	0	0	0	0
nat-siRNA1623	0	0	0	0	0	823.045
nat-siRNA1624	586.166	0	0	0	0	0
nat-siRNA1625	0	0	0	390.472	1460.92	0
nat-siRNA1626	586.166	0	0	0	0	0
nat-siRNA1627	0	0	0	0	0	1646.09
nat-siRNA1628	0	684.932	0	390.472	0	0
nat-siRNA1629	586.166	0	0	0	0	0
nat-siRNA1630	586.166	0	0	0	0	0
nat-siRNA1631	0	0	0	0	0	823.045
nat-siRNA1632	0	342.466	481.232	0	730.46	823.045
nat-siRNA1633	0	0	0	0	730.46	0
nat-siRNA1634	1172.33	0	0	390.472	0	0
nat-siRNA1635	0	0	481.232	0	0	0
nat-siRNA1636	0	0	481.232	0	0	0
nat-siRNA1637	0	342.466	481.232	390.472	0	0
nat-siRNA1638	0	0	481.232	0	0	0
nat-siRNA1639	586.166	0	0	390.472	0	0
nat-siRNA1640	0	0	0	390.472	0	0
nat-siRNA1641	0	0	481.232	0	0	823.045
nat-siRNA1642	1172.33	342.466	0	0	0	0
nat-siRNA1643	0	0	481.232	0	0	0
nat-siRNA1644	0	0	0	390.472	0	0
nat-siRNA1645	0	0	481.232	0	0	0
nat-siRNA1646	586.166	0	962.464	0	730.46	823.045
nat-siRNA1647	0	342.466	0	0	0	0
nat-siRNA1648	0	342.466	0	0	0	0
nat-siRNA1649	0	0	481.232	0	0	0
nat-siRNA1650	0	342.466	0	0	0	0
nat-siRNA1651	0	342.466	0	0	0	0
nat-siRNA1652	0	0	0	390.472	0	0
nat-siRNA1653	586.166	0	0	0	0	0
nat-siRNA1654	0	0	0	0	730.46	0
nat-siRNA1655	0	0	0	0	730.46	0
nat-siRNA1656	0	0	0	390.472	0	0
nat-siRNA1657	0	0	0	0	730.46	0
nat-siRNA1658	586.166	0	0	0	0	0
nat-siRNA1659	0	0	0	0	730.46	0
nat-siRNA1660	0	342.466	0	0	0	0
nat-siRNA1661	586.166	0	0	0	0	823.045
nat-siRNA1662	0	342.466	0	0	0	0
nat-siRNA1663	0	0	481.232	0	730.46	0
nat-siRNA1664	0	0	0	390.472	0	0
nat-siRNA1665	0	0	0	0	730.46	0
nat-siRNA1666	586.166	0	0	0	0	0
nat-siRNA1667	0	0	962.464	0	0	0
nat-siRNA1668	5861.66	1369.86	1924.93	1952.36	5843.68	3292.18
nat-siRNA1669	1172.33	0	0	0	730.46	2469.14
nat-siRNA1670	0	0	0	390.472	0	823.045
nat-siRNA1671	0	0	0	390.472	0	0
nat-siRNA1672	0	0	0	390.472	0	0
nat-siRNA1673	0	0	0	0	730.46	0
nat-siRNA1674	0	0	0	0	730.46	0
nat-siRNA1675	0	0	0	0	0	823.045
nat-siRNA1676	0	0	0	0	730.46	0
nat-siRNA1677	0	342.466	481.232	0	0	1646.09
nat-siRNA1678	0	0	0	390.472	0	0
nat-siRNA1679	0	0	481.232	390.472	0	0
nat-siRNA1680	586.166	342.466	0	0	0	0
nat-siRNA1681	0	342.466	0	0	0	0
nat-siRNA1682	1172.33	0	0	0	0	0
nat-siRNA1683	0	342.466	0	0	0	0
nat-siRNA1684	0	342.466	481.232	390.472	0	823.045
nat-siRNA1685	586.166	0	0	0	0	0
nat-siRNA1686	0	0	481.232	0	730.46	0
nat-siRNA1687	586.166	342.466	0	390.472	0	0
nat-siRNA1688	0	342.466	0	0	0	823.045
nat-siRNA1689	0	0	0	390.472	0	0
nat-siRNA1690	0	342.466	0	0	0	0
nat-siRNA1691	0	342.466	481.232	0	0	0
nat-siRNA1692	0	342.466	0	0	0	0
nat-siRNA1693	0	342.466	481.232	390.472	0	0
nat-siRNA1694	0	0	0	0	730.46	0
nat-siRNA1695	0	0	0	390.472	0	0
nat-siRNA1696	0	0	481.232	0	0	0
nat-siRNA1697	0	0	962.464	0	730.46	0
nat-siRNA1698	0	0	0	0	0	823.045
nat-siRNA1699	0	0	0	390.472	0	0
nat-siRNA1700	0	0	481.232	0	0	0
nat-siRNA1701	0	0	481.232	0	0	0
nat-siRNA1702	586.166	0	0	390.472	0	0
nat-siRNA1703	586.166	684.932	0	0	0	0
nat-siRNA1704	0	0	0	390.472	0	0
nat-siRNA1705	0	342.466	0	0	0	0
nat-siRNA1706	0	342.466	0	0	730.46	823.045
nat-siRNA1707	586.166	684.932	0	390.472	0	823.045
nat-siRNA1708	0	0	481.232	0	0	0
nat-siRNA1709	0	0	481.232	390.472	0	0
nat-siRNA1710	586.166	0	0	0	0	0
nat-siRNA1711	0	0	481.232	0	0	0
nat-siRNA1712	0	0	0	390.472	0	0
nat-siRNA1713	586.166	0	0	0	0	0
nat-siRNA1714	0	0	0	0	730.46	0
nat-siRNA1715	586.166	0	0	0	0	0
nat-siRNA1716	0	0	0	0	730.46	0
nat-siRNA1717	0	342.466	0	0	0	0
nat-siRNA1718	0	342.466	0	0	0	0
nat-siRNA1719	0	0	0	390.472	0	0
nat-siRNA1720	586.166	0	0	0	0	0
nat-siRNA1721	0	0	481.232	0	0	0
nat-siRNA1722	586.166	0	0	0	0	0
nat-siRNA1723	0	0	0	0	0	823.045
nat-siRNA1724	0	0	0	0	730.46	0
nat-siRNA1725	0	0	0	0	1460.92	0
nat-siRNA1726	0	0	0	0	0	1646.09
nat-siRNA1727	0	0	0	390.472	0	0
nat-siRNA1728	586.166	0	0	0	0	0
nat-siRNA1729	0	0	0	390.472	0	0
nat-siRNA1730	0	342.466	0	0	0	0
nat-siRNA1731	0	342.466	0	0	730.46	823.045
nat-siRNA1732	586.166	684.932	0	390.472	0	823.045
nat-siRNA1733	0	0	481.232	0	0	0
nat-siRNA1734	0	0	481.232	390.472	0	0
nat-siRNA1735	0	0	0	0	730.46	0
nat-siRNA1736	0	0	0	0	730.46	0
nat-siRNA1737	0	0	0	390.472	0	0
nat-siRNA1738	586.166	0	0	0	0	0
nat-siRNA1739	0	0	0	0	730.46	0
nat-siRNA1740	586.166	0	0	0	0	0
nat-siRNA1741	0	0	0	0	730.46	0
nat-siRNA1742	0	342.466	0	0	0	0
nat-siRNA1743	0	0	0	0	0	823.045
nat-siRNA1744	0	0	0	0	0	823.045
nat-siRNA1745	586.166	0	0	0	0	0
nat-siRNA1746	0	0	481.232	0	0	0
nat-siRNA1747	0	0	0	0	730.46	0
nat-siRNA1748	0	0	0	0	730.46	0
nat-siRNA1749	586.166	0	0	0	730.46	0
nat-siRNA1750	0	0	0	780.945	730.46	823.045
nat-siRNA1751	586.166	0	0	0	0	0
nat-siRNA1752	0	342.466	0	0	0	0
nat-siRNA1753	0	0	481.232	0	0	0
nat-siRNA1754	0	0	0	0	0	823.045
nat-siRNA1755	0	0	0	0	730.46	0
nat-siRNA1756	0	0	0	0	0	823.045
nat-siRNA1757	0	0	0	0	0	823.045
nat-siRNA1758	0	0	481.232	0	0	0
nat-siRNA1759	0	342.466	0	0	0	0
nat-siRNA1760	0	0	0	0	0	823.045
nat-siRNA1761	0	342.466	0	0	0	0
nat-siRNA1762	586.166	0	0	0	0	0
nat-siRNA1763	0	0	0	0	730.46	0
nat-siRNA1764	0	0	0	390.472	0	0
nat-siRNA1765	0	0	0	390.472	0	0
nat-siRNA1766	0	0	0	0	730.46	0
nat-siRNA1767	0	0	0	390.472	0	0
nat-siRNA1768	0	0	0	0	730.46	0
nat-siRNA1769	0	0	0	0	730.46	0
nat-siRNA1770	586.166	0	0	0	0	0
nat-siRNA1771	586.166	342.466	0	0	0	0
nat-siRNA1772	0	0	0	390.472	0	0
nat-siRNA1773	586.166	0	0	0	0	0
nat-siRNA1774	586.166	0	0	0	0	0
nat-siRNA1775	586.166	0	0	390.472	0	0
nat-siRNA1776	0	0	0	390.472	0	0
nat-siRNA1777	586.166	0	0	0	730.46	0
nat-siRNA1778	0	342.466	0	0	0	0
nat-siRNA1779	0	0	0	0	730.46	0
nat-siRNA1780	0	684.932	0	390.472	1460.92	0
nat-siRNA1781	0	342.466	0	0	1460.92	823.045
nat-siRNA1782	0	0	0	0	730.46	0
nat-siRNA1783	586.166	342.466	0	0	0	823.045
nat-siRNA1784	0	342.466	0	0	0	0
nat-siRNA1785	586.166	0	0	0	0	0
nat-siRNA1786	0	0	481.232	0	0	0
nat-siRNA1787	1172.33	0	481.232	390.472	1460.92	1646.09
nat-siRNA1788	0	0	0	0	730.46	0
nat-siRNA1789	0	0	0	390.472	0	0
nat-siRNA1790	0	342.466	0	0	0	0
nat-siRNA1791	0	0	481.232	0	0	0
nat-siRNA1792	0	342.466	0	0	0	0
nat-siRNA1793	0	342.466	481.232	390.472	0	0
nat-siRNA1794	0	342.466	0	0	0	0
nat-siRNA1795	586.166	0	0	0	0	0
nat-siRNA1796	586.166	0	0	0	0	0
nat-siRNA1797	0	0	481.232	0	0	0
nat-siRNA1798	0	0	0	0	730.46	0
nat-siRNA1799	0	0	0	390.472	0	0
nat-siRNA1800	0	0	0	0	730.46	0
nat-siRNA1801	0	342.466	0	0	0	0
nat-siRNA1802	0	0	481.232	0	0	0
nat-siRNA1803	0	0	0	0	730.46	0
nat-siRNA1804	1172.33	0	481.232	390.472	730.46	1646.09
nat-siRNA1805	0	0	0	0	730.46	823.045
nat-siRNA1806	0	0	481.232	0	0	0
nat-siRNA1807	0	342.466	0	0	0	0
nat-siRNA1808	0	342.466	0	0	0	0
nat-siRNA1809	586.166	342.466	481.232	0	0	1646.09
nat-siRNA1810	0	342.466	0	0	0	0
nat-siRNA1811	586.166	0	0	0	0	0
nat-siRNA1812	586.166	0	0	0	0	0
nat-siRNA1813	0	0	481.232	0	0	0
nat-siRNA1814	0	0	481.232	0	0	823.045
nat-siRNA1815	1172.33	0	0	0	0	0
nat-siRNA1816	0	0	0	0	0	823.045
nat-siRNA1817	0	342.466	0	0	0	0
nat-siRNA1818	0	0	0	390.472	0	0
nat-siRNA1819	0	0	0	0	0	823.045
nat-siRNA1820	0	342.466	0	0	0	0
nat-siRNA1821	0	342.466	0	0	0	0
nat-siRNA1822	586.166	342.466	481.232	0	0	1646.09
nat-siRNA1823	0	342.466	0	0	0	0
nat-siRNA1824	586.166	0	0	0	0	0
nat-siRNA1825	586.166	0	0	0	0	0
nat-siRNA1826	0	0	481.232	0	0	0
nat-siRNA1827	0	0	481.232	0	0	823.045
nat-siRNA1828	0	0	481.232	0	0	0
nat-siRNA1829	0	0	0	390.472	0	0
nat-siRNA1830	0	0	481.232	0	0	0
nat-siRNA1831	0	0	0	390.472	0	0
nat-siRNA1832	0	0	0	0	0	823.045
nat-siRNA1833	0	0	0	390.472	0	0
nat-siRNA1834	0	0	0	390.472	0	0
nat-siRNA1835	0	0	481.232	390.472	0	0
nat-siRNA1836	586.166	0	0	390.472	730.46	0
nat-siRNA1837	586.166	0	0	0	0	0
nat-siRNA1838	1172.33	0	481.232	390.472	730.46	1646.09
nat-siRNA1839	0	0	0	0	730.46	823.045
nat-siRNA1840	0	0	481.232	0	0	0
nat-siRNA1841	0	342.466	0	0	0	0
nat-siRNA1842	0	342.466	0	0	1460.92	0
nat-siRNA1843	0	342.466	0	390.472	0	0
nat-siRNA1844	0	342.466	0	390.472	0	0
nat-siRNA1845	0	0	0	0	0	823.045
nat-siRNA1846	0	342.466	0	0	0	0
nat-siRNA1847	0	0	0	390.472	0	0
nat-siRNA1848	0	0	0	390.472	0	0
nat-siRNA1849	0	342.466	0	0	0	0
nat-siRNA1850	0	0	481.232	0	0	0
nat-siRNA1851	0	0	0	390.472	0	0
nat-siRNA1852	0	0	481.232	390.472	0	0
nat-siRNA1853	586.166	0	0	390.472	730.46	0
nat-siRNA1854	586.166	0	0	0	0	0
nat-siRNA1855	1172.33	0	481.232	390.472	730.46	1646.09
nat-siRNA1856	0	0	0	0	730.46	823.045
nat-siRNA1857	0	0	481.232	0	0	0
nat-siRNA1858	586.166	0	0	0	0	0
nat-siRNA1859	586.166	0	0	0	0	0
nat-siRNA1860	0	0	481.232	0	0	0
nat-siRNA1861	0	0	481.232	0	0	823.045
nat-siRNA1862	0	0	481.232	0	0	0
nat-siRNA1863	0	0	0	390.472	0	0
nat-siRNA1864	586.166	0	481.232	0	1460.92	823.045
nat-siRNA1865	0	342.466	481.232	0	1460.92	823.045
nat-siRNA1866	0	342.466	0	780.945	0	1646.09
nat-siRNA1867	0	0	0	780.945	0	0
nat-siRNA1868	0	0	0	0	1460.92	0
nat-siRNA1869	0	0	0	0	0	823.045
nat-siRNA1870	0	342.466	0	0	730.46	823.045
nat-siRNA1871	586.166	0	0	0	0	0
nat-siRNA1872	0	0	481.232	0	0	0
nat-siRNA1873	0	342.466	0	0	0	0
nat-siRNA1874	0	0	0	0	0	823.045
nat-siRNA1875	0	0	0	390.472	0	0
nat-siRNA1876	0	0	481.232	0	0	0
nat-siRNA1877	0	342.466	481.232	0	0	0
nat-siRNA1878	0	0	0	780.945	0	0
nat-siRNA1879	0	0	0	0	730.46	0
nat-siRNA1880	0	0	0	0	730.46	0
nat-siRNA1881	586.166	0	0	0	0	0
nat-siRNA1882	586.166	0	0	0	0	0
nat-siRNA1883	0	0	0	0	730.46	0
nat-siRNA1884	1172.33	0	0	390.472	0	0
nat-siRNA1885	586.166	342.466	481.232	0	730.46	823.045
nat-siRNA1886	0	0	481.232	0	0	0
nat-siRNA1887	0	342.466	0	0	0	0
nat-siRNA1888	1758.5	0	0	0	0	0
nat-siRNA1889	0	0	0	0	0	823.045
nat-siRNA1890	0	0	481.232	0	0	0
nat-siRNA1891	586.166	342.466	481.232	390.472	0	0
nat-siRNA1892	0	342.466	0	0	0	0
nat-siRNA1893	0	0	0	0	730.46	0
nat-siRNA1894	0	0	0	0	0	823.045
nat-siRNA1895	0	0	0	390.472	0	0
nat-siRNA1896	0	0	481.232	0	0	0
nat-siRNA1897	586.166	0	0	0	0	0
nat-siRNA1898	0	0	481.232	0	0	0
nat-siRNA1899	586.166	0	0	0	0	0
nat-siRNA1900	0	342.466	481.232	0	0	0
nat-siRNA1901	0	0	0	390.472	0	0
nat-siRNA1902	0	342.466	0	0	0	0
nat-siRNA1903	0	0	0	390.472	0	0
nat-siRNA1904	586.166	0	0	0	0	0
nat-siRNA1905	0	342.466	0	0	0	0
nat-siRNA1906	0	0	0	390.472	0	0
nat-siRNA1907	0	342.466	0	0	0	0
nat-siRNA1908	0	0	481.232	0	0	0
nat-siRNA1909	0	342.466	0	0	0	0
nat-siRNA1910	0	0	0	0	730.46	0
nat-siRNA1911	0	342.466	0	0	0	0
nat-siRNA1912	0	0	0	390.472	0	0
nat-siRNA1913	0	342.466	0	0	0	0
nat-siRNA1914	0	0	0	0	0	823.045
nat-siRNA1915	0	0	0	390.472	0	0
nat-siRNA1916	0	0	481.232	0	0	0
nat-siRNA1917	586.166	0	0	0	0	0
nat-siRNA1918	0	0	481.232	0	0	0
nat-siRNA1919	586.166	0	0	0	0	0
nat-siRNA1920	0	342.466	481.232	0	0	0
nat-siRNA1921	0	0	0	390.472	0	0
nat-siRNA1922	0	342.466	0	0	0	0
nat-siRNA1923	0	0	0	390.472	0	0
nat-siRNA1924	586.166	0	0	0	0	0
nat-siRNA1925	0	342.466	0	0	0	0
nat-siRNA1926	0	0	0	390.472	0	0
nat-siRNA1927	0	342.466	0	0	0	0
nat-siRNA1928	0	0	481.232	0	0	0
nat-siRNA1929	0	342.466	0	0	0	0
nat-siRNA1930	0	0	0	0	730.46	0
nat-siRNA1931	0	342.466	0	0	0	0
nat-siRNA1932	0	0	0	390.472	0	0
nat-siRNA1933	0	342.466	0	0	0	0
nat-siRNA1934	0	0	0	0	0	823.045
nat-siRNA1935	0	0	0	0	730.46	0
nat-siRNA1936	586.166	0	0	0	0	0
nat-siRNA1937	0	342.466	962.464	0	0	0
nat-siRNA1938	0	0	0	390.472	0	0
nat-siRNA1939	0	0	0	0	730.46	0
nat-siRNA1940	0	0	481.232	0	0	0
nat-siRNA1941	0	0	0	390.472	0	0
nat-siRNA1942	0	0	481.232	0	0	0
nat-siRNA1943	0	342.466	0	0	0	0
nat-siRNA1944	586.166	0	0	0	0	823.045
nat-siRNA1945	0	342.466	0	0	0	0
nat-siRNA1946	0	0	0	0	0	823.045
nat-siRNA1947	0	0	0	0	730.46	0
nat-siRNA1948	586.166	0	0	0	0	0
nat-siRNA1949	0	342.466	962.464	0	0	0
nat-siRNA1950	0	0	0	390.472	0	0
nat-siRNA1951	0	0	0	0	730.46	0
nat-siRNA1952	0	0	481.232	0	0	0
nat-siRNA1953	0	0	0	390.472	0	0
nat-siRNA1954	0	0	481.232	0	0	0
nat-siRNA1955	0	342.466	0	0	0	0
nat-siRNA1956	586.166	0	0	0	0	823.045
nat-siRNA1957	0	342.466	0	0	0	0
nat-siRNA1958	0	0	0	0	730.46	0
