# Supplementary material for: Parsing the Regulatory Network between Small RNAs and Target Genes in Ethylene Pathway in Tomato
Source: Front Plant Sci. 2017 Apr 11;8:527. doi: 10.3389/fpls.2017.00527 (PMC5387102; doi:10.3389/fpls.2017.00527)
Supplement: Supplementary Table S6 — Target genes of the miRNAs involved in ethylene by bioinformatic prediction. [file Table6.XLSX]

## Sheet: sheet1
MiRNA	Target gene	Gene description
miR172a	Solyc02g064960.2	AP2 transcription factor SlAP2b isoform X1 [Solanum lycopersicum]
miR172a	Solyc02g093150.2	AP2 transcription factor SlAP2c [Solanum lycopersicum]
miR172a	Solyc11g072600.1	AP2 transcription factor SlAP2d isoform X1 [Solanum lycopersicum]
miR172a	Solyc06g075510.2	AP2 transcription factor SlAP2e [Solanum lycopersicum]
miR172a	Solyc10g084340.1	AP2-like ethylene-responsive transcription factor TOE3 [Solanum lycopersicum]
miR172a	Solyc03g044300.2	APETALA2-like protein [Solanum lycopersicum]
miR172a	Solyc04g049800.2	ethylene-responsive transcription factor RAP2-7-like [Solanum lycopersicum]
miR172a	Solyc09g007260.2	ethylene-responsive transcription factor RAP2-7-like isoform X2 [Solanum lycopersicum]
miR8737	Solyc03g083110.1	AP2/ERF and B3 domain-containing transcription factor At1g51120-like [Solanum lycopersicum]
miR160a	Solyc11g069500.1	auxin response factor 10 isoform X1 [Solanum lycopersicum]
miR160a	Solyc06g075150.2	auxin response factor 16 [Solanum lycopersicum]
miR160a	Solyc11g013470.1	auxin response factor 17 isoform X1 [Solanum lycopersicum]
miR160a	Solyc10g086130.1	auxin response factor 18-like [Solanum tuberosum]
miR160a	Solyc09g007810.2	auxin response factor 18-like isoform X1 [Solanum lycopersicum]
miR172a	Solyc04g049800.2	ethylene-responsive transcription factor RAP2-7-like [Solanum lycopersicum]
miR172a	Solyc09g007260.2	ethylene-responsive transcription factor RAP2-7-like isoform X2 [Solanum lycopersicum]
miR172b	Solyc02g064960.2	AP2 transcription factor SlAP2b isoform X1 [Solanum lycopersicum]
miR172b	Solyc02g093150.2	AP2 transcription factor SlAP2c [Solanum lycopersicum]
miR172b	Solyc11g072600.1	AP2 transcription factor SlAP2d isoform X1 [Solanum lycopersicum]
miR172b	Solyc06g075510.2	AP2 transcription factor SlAP2e [Solanum lycopersicum]
miR172b	Solyc10g084340.1	AP2-like ethylene-responsive transcription factor TOE3 [Solanum lycopersicum]
miR172b	Solyc03g044300.2	APETALA2-like protein [Solanum lycopersicum]
miR172b	Solyc04g049800.2	ethylene-responsive transcription factor RAP2-7-like [Solanum lycopersicum]
miR172b	Solyc09g007260.2	ethylene-responsive transcription factor RAP2-7-like isoform X2 [Solanum lycopersicum]
miR394-5p	Solyc05g015520.2	F-box only protein 6 [Solanum lycopersicum]
miRZ127	Solyc05g010220.1	F-box protein At3g07870-like [Solanum lycopersicum]
