# Supplementary material for: Parsing the Regulatory Network between Small RNAs and Target Genes in Ethylene Pathway in Tomato
Source: Front Plant Sci. 2017 Apr 11;8:527. doi: 10.3389/fpls.2017.00527 (PMC5387102; doi:10.3389/fpls.2017.00527)
Supplement: Supplementary Table S7 — Target genes of the miRNAs involved in ethylene by degradome sequencing. [file Table7.XLSX]

## Sheet: sheet1
MiRNA	Target gene	Gene description
miR172a	Solyc11g072600.1	AP2transcriptionfactorSlAP2disoformX1[Solanumlycopersicum]
miR172a	Solyc04g049800.2	ethylene-responsivetranscriptionfactorRAP2-7-like[Solanumlycopersicum]
miR160a	Solyc06g075150.2	auxinresponsefactor16[Solanumlycopersicum]
miR160a	Solyc11g013470.1	auxinresponsefactor17isoformX1[Solanumlycopersicum]
miR160a	Solyc09g007810.2	auxinresponsefactor18-likeisoformX1[Solanumlycopersicum]
miR167a	Solyc02g037530.2	auxinresponsefactor8[Solanumlycopersicum]
miR167a	Solyc03g031970.2	auxinresponsefactor8-1[Solanumlycopersicum]
miR167b-5p	Solyc02g037530.2	auxinresponsefactor8[Solanumlycopersicum]
miR167b-5p	Solyc03g031970.2	auxinresponsefactor8-1[Solanumlycopersicum]
miR172b	Solyc11g072600.1	AP2transcriptionfactorSlAP2disoformX1[Solanumlycopersicum]
miR172b	Solyc04g049800.2	ethylene-responsivetranscriptionfactorRAP2-7-like[Solanumlycopersicum]
