# Supplementary material for: Parsing the Regulatory Network between Small RNAs and Target Genes in Ethylene Pathway in Tomato
Source: Front Plant Sci. 2017 Apr 11;8:527. doi: 10.3389/fpls.2017.00527 (PMC5387102; doi:10.3389/fpls.2017.00527)
Supplement: Supplementary Table S8 — Target genes of the nat-siRNAs involved in ethylene. [file Table8.XLS]

## Sheet: sheet1
NAT-siRNA-group name	Target gene	Gene description	Nat-siRNAs
nat-siRNA-G2001	Solyc01g060300.1	agamous-like MADS-box protein AGL62 [Solanum lycopersicum]	Solyc01g060290.1.1_Solyc01g060300.1.1_105_122;Solyc01g060290.1.1_Solyc01g060300.1.1_105_129;Solyc01g060290.1.1_Solyc01g060300.1.1_106_123;Solyc01g060290.1.1_Solyc01g060300.1.1_106_124;Solyc01g060290.1.1_Solyc01g060300.1.1_106_128;Solyc01g060290.1.1_Solyc01g060300.1.1_106_129;Solyc01g060290.1.1_Solyc01g060300.1.1_106_130;Solyc01g060290.1.1_Solyc01g060300.1.1_106_131;Solyc01g060290.1.1_Solyc01g0603…
nat-siRNA-G2002	Solyc02g063500.1	agamous-like MADS-box protein AGL8 homolog [Nicotiana tomentosiformis]	Solyc02g032000.1.1_Solyc02g032010.1.1_240_260
nat-siRNA-G2003	Solyc03g119680.1	MADS-box transcription factor 23-like [Solanum lycopersicum]	Solyc02g032000.1.1_Solyc02g032010.1.1_240_260
nat-siRNA-G2004	Solyc02g032000.1	MADS-box transcription factor 23-like [Solanum lycopersicum]	Solyc02g032000.1.1_Solyc02g032010.1.1_240_260
nat-siRNA-G2005	Solyc09g061950.1	MADS-box transcription factor 23-like [Solanum lycopersicum]	Solyc02g032000.1.1_Solyc02g032010.1.1_240_260
nat-siRNA-G2006	Solyc10g086130.1	auxin response factor 18-like [Solanum tuberosum]	Solyc01g060290.1.1_Solyc01g060300.1.1_114_132;Solyc01g060290.1.1_Solyc01g060300.1.1_114_133;Solyc01g060290.1.1_Solyc01g060300.1.1_115_133;Solyc01g060290.1.1_Solyc01g060300.1.1_116_133;Solyc01g060300.1.1_Solyc01g060320.1.1_114_132;Solyc01g060300.1.1_Solyc01g060320.1.1_114_133;Solyc01g060300.1.1_Solyc01g060320.1.1_115_133;Solyc01g060300.1.1_Solyc01g060320.1.1_116_133
nat-siRNA-G2007	Solyc05g047460.2	auxin response factor 19-1 isoform X1 [Solanum lycopersicum]	Solyc03g078590.1.1_Solyc06g064770.1.1_22_39
nat-siRNA-G2008	Solyc05g056440.1	auxin-induced protein 6B-like [Eucalyptus grandis]	Solyc06g048980.1.1_Solyc07g021720.1.1_225_245;Solyc06g048980.1.1_Solyc07g021720.1.1_225_246
nat-siRNA-G2009	Solyc03g007460.1	ethylene-responsive transcription factor CRF4-like [Solanum lycopersicum]	Solyc01g007480.1.1_Solyc03g065050.1.1_176_196
nat-siRNA-G2010	Solyc03g119800.1	ethylene-responsive transcription factor ERF043-like [Solanum lycopersicum]	Solyc03g078590.1.1_Solyc06g064770.1.1_26_44
nat-siRNA-G2011	Solyc09g091950.1	ethylene-responsive transcription factor ERF062 [Solanum lycopersicum]	Solyc06g048980.1.1_Solyc07g021720.1.1_203_226;Solyc06g048980.1.1_Solyc07g021720.1.1_204_230;Solyc06g048980.1.1_Solyc07g021720.1.1_205_228;Solyc06g048980.1.1_Solyc07g021720.1.1_206_228;Solyc06g048980.1.1_Solyc07g021720.1.1_207_228;Solyc06g048980.1.1_Solyc07g021720.1.1_225_245;Solyc06g048980.1.1_Solyc07g021720.1.1_225_246;Solyc07g021720.1.1_Solyc08g048260.1.1_443_460
nat-siRNA-G2012	Solyc09g089910.1	ethylene-responsive transcription factor ERF096 [Solanum lycopersicum]	Solyc06g048980.1.1_Solyc07g021720.1.1_219_243;Solyc06g048980.1.1_Solyc07g021720.1.1_221_243;Solyc06g048980.1.1_Solyc07g021720.1.1_222_245;Solyc06g048980.1.1_Solyc07g021720.1.1_224_246;Solyc06g048980.1.1_Solyc07g021720.1.1_225_245;Solyc06g048980.1.1_Solyc07g021720.1.1_225_246
nat-siRNA-G2013	Solyc05g013540.1	ethylene-responsive transcription factor ESR1-like [Solanum lycopersicum]	Solyc07g021720.1.1_Solyc08g048260.1.1_443_460
nat-siRNA-G2014	Solyc12g009490.1	ethylene-responsive transcription factor WIN1-like isoform X1 [Solanum lycopersicum]	Solyc06g048980.1.1_Solyc07g021720.1.1_206_228;Solyc06g048980.1.1_Solyc07g021720.1.1_206_229;Solyc06g048980.1.1_Solyc07g021720.1.1_207_228
nat-siRNA-G2015	Solyc02g068000.2	F-box protein SKIP14-like [Solanum lycopersicum]	Solyc03g078590.1.1_Solyc06g064770.1.1_22_39
nat-siRNA-G2016	Solyc04g082060.2	F-box protein SKIP23-like [Solanum lycopersicum]	Solyc12g038780.1.1_Solyc03g093100.1.1_437_455;Solyc12g038780.1.1_Solyc08g016290.1.1_437_455
nat-siRNA-G2017	Solyc01g005450.2	F-box protein SKIP28 [Solanum lycopersicum]	Solyc01g060290.1.1_Solyc01g060300.1.1_123_141;Solyc01g060300.1.1_Solyc01g060320.1.1_123_141
nat-siRNA-G2018	Solyc07g063410.2	NAC domain-containing protein 72 [Solanum lycopersicum]	Solyc06g048980.1.1_Solyc07g021720.1.1_219_243;Solyc06g048980.1.1_Solyc07g021720.1.1_221_243;Solyc06g048980.1.1_Solyc07g021720.1.1_222_245;Solyc06g048980.1.1_Solyc07g021720.1.1_225_245;Solyc06g048980.1.1_Solyc07g021720.1.1_225_246;Solyc07g021720.1.1_Solyc08g048260.1.1_424_447;Solyc07g021720.1.1_Solyc08g048260.1.1_443_460
nat-siRNA-G2019	Solyc00g042840.1	putative F-box protein At3g25750 [Solanum lycopersicum]	Solyc03g098280.2.1_Solyc06g064770.1.1_1549_1567;Solyc03g098280.2.1_Solyc06g064770.1.1_1549_1571;Solyc03g098280.2.1_Solyc06g064770.1.1_1550_1567;Solyc03g098280.2.1_Solyc06g064770.1.1_1551_1570;Solyc03g098280.2.1_Solyc06g064770.1.1_1551_1571
nat-siRNA-G2020	Solyc03g019970.2	putative F-box/kelch-repeat protein At1g20790 [Solanum lycopersicum]	Solyc06g048980.1.1_Solyc07g021720.1.1_203_226;Solyc06g048980.1.1_Solyc07g021720.1.1_205_228;Solyc06g048980.1.1_Solyc07g021720.1.1_206_228;Solyc06g048980.1.1_Solyc07g021720.1.1_206_229;Solyc06g048980.1.1_Solyc07g021720.1.1_207_228
nat-siRNA-G2021	Solyc05g053240.2	squamosa promoter-binding-like protein 1 [Solanum lycopersicum]	Solyc03g078590.1.1_Solyc06g064770.1.1_16_33
nat-siRNA-G2022	Solyc05g015840.2	squamosa promoter-binding-like protein 13A [Solanum lycopersicum]	Solyc06g048980.1.1_Solyc07g021720.1.1_225_245
